# Supplementary material for: Unveiling viral diversity and dynamics in mosquitoes through metagenomic analysis in Guizhou Province, China
Source: Infect Dis Poverty. 2025 Jun 19;14:51. doi: 10.1186/s40249-025-01321-9 (PMC12178013; doi:10.1186/s40249-025-01321-9)
Supplement: Supplementary file 8 — Additional file 8. Table S1 Information on mosquito collection [file 40249_2025_1321_MOESM8_ESM.xlsx]

## Sheet: Sheet1
Table S1. Information on mosquito collection.
Region	Abbreviation	Longitude	Latitude	Number of mosquitoes collected
Liupanshui city	LPS	104.8304° E	26.5924° N	905
Zunyi city	ZY	106.9230° E	27.7255° N	4168
Anshun city	AS	105.9642° E	26.2537° N	921
Bijie city	BJ	105.2911° E	27.2839° N	3305
Qiannan Buyei and Miao autonomous prefecture	QN	107.5222° E	26.2543° N	14599
Qiandongnan Miao and Dong autonomous prefecture	QDN	107.9828° E	26.5843° N	2161
Qianxinan Buyei and Miao autonomous prefecture	QXN	104.9043° E	25.0898° N	10468
Tongren city	TR	109.1895° E	27.7315° N	5502
