# Supplementary material for: Unveiling viral diversity and dynamics in mosquitoes through metagenomic analysis in Guizhou Province, China
Source: Infect Dis Poverty. 2025 Jun 19;14:51. doi: 10.1186/s40249-025-01321-9 (PMC12178013; doi:10.1186/s40249-025-01321-9)
Supplement: Supplementary file 9 — Additional file 9. Table S2 Sequencing statistics of mosquito virome in this study [file 40249_2025_1321_MOESM9_ESM.xlsx]

## Sheet: Sheet1
Table S2. Sequencing statistics of mosquito virome in this study.
Sample ID	Mosquito species	Genus	Sampling site	Environment	Year	No. of reads	No. of non-host/rRNA reads	No. of reads mapped to NCBI all viral genomes	No. of reads mapped to RdRp sequences	No. of contigs
GZG14	Aedes albopictus	Aedes spp.	Tongren (TR)	Pig and cattle shed	2022	9531854	603471	601682	599108	308
GZG15	Aedes albopictus	Aedes spp.	Qiandongnan (QDN)	Pig and cattle shed	2022	1179998	1725934	1716246	1706440	1200
GZG71	Aedes albopictus	Aedes spp.	Qiannan (QN)	Pig and cattle shed	2022	61118130	27042802	26949956	26726778	1142
GZMA1	Anopheles sinensis	Anopheles spp.	Tongren/Zunyi/Qianxinan (TR/ZY/QXN)	Pig and cattle shed	2021	262796064	32544640	31459931	31432688	1347
GZMA2	Anopheles sinensis	Anopheles spp.	Qianxinan (QXN)	Pig shed	2021	224942656	12050051	11752736	11695670	894
GZMA3	Anopheles sinensis	Anopheles spp.	Bijie (BJ)	Pig and cattle shed	2021	211050044	10751049	10538413	10475010	398
GZMA4	Anopheles sinensis	Anopheles spp.	Qiannan (QN)	Pig and cattle shed	2021	209266428	23849011	23226588	23180294	2834
GZG72	Anopheles sinensis	Anopheles spp.	Anshun (AS)	Pig and cattle shed	2022	76799702	30126212	29418530	29294405	17798
GZG11	Anopheles liangshanensis	Anopheles spp.	Bijie (BJ)	Pig and cattle shed	2022	8188043	1529483	1523404	1522816	1307
GZMS1	Armigeres subalbatus	Armigeres spp.	Tongren/Zunyi/Qianxinan (TR/ZY/QXN)	Pig and cattle shed, Indoor	2021	276143314	1591452	1510184	1505480	850
GZMS2	Armigeres subalbatus	Armigeres spp.	Zunyi (ZY)	Pig shed, Indoor	2021	242840680	5041504	4745674	4705510	1886
GZMS3	Armigeres subalbatus	Armigeres spp.	Tongren (TR)	Pig and cattle shed, Indoor	2021	220042496	4569329	4224759	4216794	925
GZMS4	Armigeres subalbatus	Armigeres spp.	Qianxinan (QXN)	Pig and cattle shed, Indoor	2021	278240160	574673	516728	514366	790
GZMS5	Armigeres subalbatus	Armigeres spp.	Bijie (BJ)	Pig and cattle shed, Indoor	2021	258664328	2058408	1962491	1953838	826
GZMS6	Armigeres subalbatus	Armigeres spp.	Qiannan (QN)	Pig and cattle shed	2021	275425866	4870502	4551780	4528676	973
GZMS7	Armigeres subalbatus	Armigeres spp.	Qiandongnan (QDN)	Cattle shed	2021	253439926	420524	376545	373906	638
GZG12	Armigeres subalbatus	Armigeres spp.	Bijie (BJ)	Cattle shed	2022	7834141	472446	436603	426020	446
GZG73	Armigeres subalbatus	Armigeres spp.	Liupanshui (LPS)	Bamboo forest	2022	78486854	40244554	40057156	39934188	8687
GZMK1	Culex (Mixed)	Culex spp.	Tongren/Zunyi/Qianxinan (TR/ZY/QXN)	Forest	2021	246509312	551109	506057	505112	752
GZMK2	Culex tritaeniorhynchus	Culex spp.	Qianxinan (QXN)	Forest	2021	218009094	2564398	2392623	2386954	1502
GZMK3	Culex (Mixed)	Culex spp.	Bijie (BJ)	Field water collection and larvae incubation	2021	219863536	18629	17855	17708	138
GZMK4	Culex tritaeniorhynchus	Culex spp.	Qiannan (QN)	Forest	2021	205595172	4233900	3967965	3960274	2097
GZG13	Culex tritaeniorhynchus	Culex spp.	Qianxinan (QXN)	Cattle shed	2022	7075816	367435	362626	358590	428
GZG16	Culex (Mixed)	Culex spp.	Qiandongnan (QDN)	Cattle shed	2022	7633892	400274	329057	328470	3493
