# Supplementary material for: Unveiling viral diversity and dynamics in mosquitoes through metagenomic analysis in Guizhou Province, China
Source: Infect Dis Poverty. 2025 Jun 19;14:51. doi: 10.1186/s40249-025-01321-9 (PMC12178013; doi:10.1186/s40249-025-01321-9)
Supplement: Supplementary file 10 — Additional file 10. Table S3 Classification and annotation of contig sequences from sequencing analysis performed with Kaiju, Kraken2, and MMseqs2 [file 40249_2025_1321_MOESM10_ESM.xlsx]

## Sheet: Sheet1
Table S3. Classification and annotation of contig sequences from sequencing analysis performed with Kaiju, Kraken2, and MMseqs2.
Contig ID	TaxID	Tools
GZG11_k121_660	2026601	Kaiju
GZG11_k121_180	2689367	Kaiju
GZG11_k121_1618	1923336	Kaiju
GZG11_k121_965	1980418	Kaiju
GZG11_k121_1206	2689367	Kaiju
GZG11_k121_1088	1398939	Kaiju
GZG11_k121_968	2689367	Kaiju
GZG11_k121_188	629737	Kaiju
GZG11_k121_73	629737	Kaiju
GZG11_k121_1329	629737	Kaiju
GZG11_k121_971	1923336	Kaiju
GZG11_k121_1035	2689367	Kaiju
GZG11_k121_1274	12154	Kaiju
GZG11_k121_254	2026601	Kaiju
GZG11_k121_1394	2026601	Kaiju
GZG11_k121_1097	2026601	Kaiju
GZG11_k121_189	2026601	Kaiju
GZG11_k121_1515	1923336	Kaiju
GZG11_k121_737	2689367	Kaiju
GZG11_k121_1212	425010	Kaiju
GZG11_k121_379	1923336	Kaiju
GZG11_k121_798	2026601	Kaiju
GZG11_k121_623	1980418	Kaiju
GZG11_k121_1814	1398939	Kaiju
GZG11_k121_1281	2026601	Kaiju
GZG11_k121_686	12154	Kaiju
GZG11_k121_504	2689367	Kaiju
GZG11_k121_1416	1923336	Kaiju
GZG11_k121_35	1980418	Kaiju
GZG11_k121_1117	629737	Kaiju
GZG11_k121_582	2689367	Kaiju
GZG11_k121_1593	2026601	Kaiju
GZG11_k121_884	1980418	Kaiju
GZG11_k121_1473	2689367	Kaiju
GZG11_k121_815	180822	Kaiju
GZG11_k121_1476	2689367	Kaiju
GZG11_k121_457	1923336	Kaiju
GZG11_k121_1236	2026601	Kaiju
GZG11_k121_50	2026601	Kaiju
GZG11_k121_1825	1923336	Kaiju
GZG11_k121_276	2026601	Kaiju
GZG11_k121_164	2026601	Kaiju
GZG11_k121_1179	2689367	Kaiju
GZG11_k121_825	1923336	Kaiju
GZG11_k121_1358	1980418	Kaiju
GZG11_k121_1133	2026601	Kaiju
GZG11_k121_1185	2026601	Kaiju
GZG11_k121_1436	2026601	Kaiju
GZG11_k121_1776	1923336	Kaiju
GZG11_k121_1605	1923562	Kaiju
GZG11_k121_1244	1923336	Kaiju
GZG11_k121_1718	629737	Kaiju
GZG11_k121_1719	2026601	Kaiju
GZG11_k121_469	1918725	Kaiju
GZG11_k121_1789	1923697	Kaiju
GZG11_k121_299	2689367	Kaiju
GZG11_k121_537	2026601	Kaiju
GZG12_k121_966	1922926	Kaiju
GZG12_k121_1217	10780	Kaiju
GZG12_k121_631	1513199	Kaiju
GZG12_k121_590	1923660	Kaiju
GZG12_k121_1301	1513199	Kaiju
GZG12_k121_1177	487311	Kaiju
GZG12_k121_968	1923660	Kaiju
GZG12_k121_212	1923660	Kaiju
GZG12_k121_126	487311	Kaiju
GZG12_k121_1178	1923660	Kaiju
GZG12_k121_801	1923660	Kaiju
GZG12_k121_45	1513199	Kaiju
GZG12_k121_464	1923660	Kaiju
GZG12_k121_1181	3052098	Kaiju
GZG12_k121_1220	1923660	Kaiju
GZG12_k121_717	1923660	Kaiju
GZG12_k121_1303	1923660	Kaiju
GZG12_k121_593	2733230	Kaiju
GZG12_k121_171	10780	Kaiju
GZG12_k121_634	1923660	Kaiju
GZG12_k121_550	1923660	Kaiju
GZG12_k121_423	1923660	Kaiju
GZG12_k121_129	1923660	Kaiju
GZG12_k121_1095	10780	Kaiju
GZG12_k121_718	1923660	Kaiju
GZG12_k121_970	1922926	Kaiju
GZG12_k121_594	1923660	Kaiju
GZG12_k121_971	1513196	Kaiju
GZG12_k121_676	1922926	Kaiju
GZG12_k121_840	1922926	Kaiju
GZG12_k121_1097	1923660	Kaiju
GZG12_k121_933	1923660	Kaiju
GZG12_k121_1265	1923660	Kaiju
GZG12_k121_1056	1923660	Kaiju
GZG12_k121_809	945962	Kaiju
GZG12_k121_303	945962	Kaiju
GZG12_k121_305	1923660	Kaiju
GZG12_k121_1019	10780	Kaiju
GZG12_k121_638	1513196	Kaiju
GZG12_k121_767	1923660	Kaiju
GZG12_k121_51	3052098	Kaiju
GZG12_k121_390	1923660	Kaiju
GZG12_k121_1057	10780	Kaiju
GZG12_k121_602	1923660	Kaiju
GZG12_k121_259	2733230	Kaiju
GZG12_k121_639	1923660	Kaiju
GZG12_k121_975	1513199	Kaiju
GZG12_k121_1100	945962	Kaiju
GZG12_k121_940	1922348	Kaiju
GZG12_k121_1270	945962	Kaiju
GZG12_k121_810	487311	Kaiju
GZG12_k121_892	945962	Kaiju
GZG12_k121_98	1923660	Kaiju
GZG12_k121_53	1922348	Kaiju
GZG12_k121_260	487311	Kaiju
GZG12_k121_603	945962	Kaiju
GZG12_k121_1101	209529	Kaiju
GZG12_k121_99	1923660	Kaiju
GZG12_k121_976	1922926	Kaiju
GZG12_k121_1140	1922926	Kaiju
GZG12_k121_641	1922926	Kaiju
GZG12_k121_100	1923660	Kaiju
GZG12_k121_136	1923660	Kaiju
GZG12_k121_894	945962	Kaiju
GZG12_k121_851	1513196	Kaiju
GZG12_k121_812	3052098	Kaiju
GZG12_k121_261	1513196	Kaiju
GZG12_k121_18	1923660	Kaiju
GZG12_k121_138	1922348	Kaiju
GZG12_k121_1024	1513199	Kaiju
GZG12_k121_1143	945962	Kaiju
GZG12_k121_895	1513199	Kaiju
GZG12_k121_1025	1922926	Kaiju
GZG12_k121_393	1922926	Kaiju
GZG12_k121_981	1923660	Kaiju
GZG12_k121_176	1923660	Kaiju
GZG12_k121_262	1923660	Kaiju
GZG12_k121_1063	3052098	Kaiju
GZG12_k121_771	945962	Kaiju
GZG12_k121_1308	1922348	Kaiju
GZG12_k121_177	10780	Kaiju
GZG12_k121_647	10780	Kaiju
GZG12_k121_434	3052098	Kaiju
GZG12_k121_1104	1513199	Kaiju
GZG12_k121_395	1923660	Kaiju
GZG12_k121_140	10780	Kaiju
GZG12_k121_478	1513199	Kaiju
GZG12_k121_178	2733230	Kaiju
GZG12_k121_517	1922926	Kaiju
GZG12_k121_57	1513199	Kaiju
GZG12_k121_25	1923660	Kaiju
GZG12_k121_518	1923660	Kaiju
GZG12_k121_398	487311	Kaiju
GZG12_k121_313	1513199	Kaiju
GZG12_k121_899	1923660	Kaiju
GZG12_k121_648	10780	Kaiju
GZG12_k121_104	1923660	Kaiju
GZG12_k121_1149	3052098	Kaiju
GZG12_k121_612	1923660	Kaiju
GZG12_k121_480	2733230	Kaiju
GZG12_k121_315	209529	Kaiju
GZG12_k121_436	1923660	Kaiju
GZG12_k121_730	1923660	Kaiju
GZG12_k121_1031	1513199	Kaiju
GZG12_k121_1067	945962	Kaiju
GZG12_k121_568	1922348	Kaiju
GZG12_k121_820	1922926	Kaiju
GZG12_k121_60	1513199	Kaiju
GZG12_k121_821	1923298	Kaiju
GZG12_k121_905	1923660	Kaiju
GZG12_k121_271	1922926	Kaiju
GZG12_k121_991	1923660	Kaiju
GZG12_k121_772	945962	Kaiju
GZG12_k121_652	487311	Kaiju
GZG12_k121_106	1923660	Kaiju
GZG12_k121_358	1923660	Kaiju
GZG12_k121_359	1923660	Kaiju
GZG12_k121_951	1923660	Kaiju
GZG12_k121_484	1923660	Kaiju
GZG12_k121_61	1513196	Kaiju
GZG12_k121_1036	1513199	Kaiju
GZG12_k121_403	3052098	Kaiju
GZG12_k121_731	945962	Kaiju
GZG12_k121_696	1513199	Kaiju
GZG12_k121_865	945962	Kaiju
GZG12_k121_485	1922926	Kaiju
GZG12_k121_994	3052098	Kaiju
GZG12_k121_33	10780	Kaiju
GZG12_k121_954	2733230	Kaiju
GZG12_k121_827	10780	Kaiju
GZG12_k121_64	1923660	Kaiju
GZG12_k121_697	1923660	Kaiju
GZG12_k121_1157	1922926	Kaiju
GZG12_k121_1197	3052098	Kaiju
GZG12_k121_189	1923660	Kaiju
GZG12_k121_440	1922926	Kaiju
GZG12_k121_233	1923660	Kaiju
GZG12_k121_65	1513199	Kaiju
GZG12_k121_1042	10780	Kaiju
GZG12_k121_1076	945962	Kaiju
GZG12_k121_277	1923660	Kaiju
GZG12_k121_656	209529	Kaiju
GZG12_k121_36	487311	Kaiju
GZG12_k121_577	487311	Kaiju
GZG12_k121_912	1923660	Kaiju
GZG12_k121_1322	1513199	Kaiju
GZG12_k121_956	1922926	Kaiju
GZG12_k121_37	1923660	Kaiju
GZG12_k121_278	1922926	Kaiju
GZG12_k121_1077	1513199	Kaiju
GZG12_k121_658	1923660	Kaiju
GZG12_k121_115	1513199	Kaiju
GZG12_k121_871	1922926	Kaiju
GZG12_k121_68	1922926	Kaiju
GZG12_k121_529	1923660	Kaiju
GZG12_k121_1043	1923660	Kaiju
GZG12_k121_413	1923660	Kaiju
GZG12_k121_491	10780	Kaiju
GZG12_k121_39	945962	Kaiju
GZG12_k121_158	1513199	Kaiju
GZG12_k121_1240	945962	Kaiju
GZG12_k121_1000	1922926	Kaiju
GZG12_k121_659	945962	Kaiju
GZG12_k121_872	3052098	Kaiju
GZG12_k121_492	209529	Kaiju
GZG12_k121_414	1923660	Kaiju
GZG12_k121_444	1923660	Kaiju
GZG12_k121_1242	1923660	Kaiju
GZG12_k121_70	1513199	Kaiju
GZG12_k121_702	1513199	Kaiju
GZG12_k121_744	1513199	Kaiju
GZG12_k121_1004	1513199	Kaiju
GZG12_k121_163	1513199	Kaiju
GZG12_k121_1046	487311	Kaiju
GZG12_k121_1244	1923660	Kaiju
GZG12_k121_198	1923660	Kaiju
GZG12_k121_1114	1513199	Kaiju
GZG12_k121_1245	10780	Kaiju
GZG12_k121_703	1923660	Kaiju
GZG12_k121_878	1923660	Kaiju
GZG12_k121_963	1923660	Kaiju
GZG12_k121_1084	1513199	Kaiju
GZG12_k121_203	1923660	Kaiju
GZG12_k121_1170	1923660	Kaiju
GZG12_k121_704	1923660	Kaiju
GZG12_k121_533	945962	Kaiju
GZG12_k121_786	945962	Kaiju
GZG12_k121_1297	1923660	Kaiju
GZG12_k121_451	1513196	Kaiju
GZG12_k121_1089	1513199	Kaiju
GZG12_k121_1174	945962	Kaiju
GZG12_k121_709	2733230	Kaiju
GZG12_k121_209	2733230	Kaiju
GZG12_k121_165	1922926	Kaiju
GZG12_k121_789	1923660	Kaiju
GZG12_k121_1207	1923017	Kaiju
GZG12_k121_75	1923660	Kaiju
GZG12_k121_1126	945962	Kaiju
GZG12_k121_1253	1923660	Kaiju
GZG12_k121_791	1923660	Kaiju
GZG12_k121_753	1923660	Kaiju
GZG12_k121_78	1923660	Kaiju
GZG12_k121_1210	487311	Kaiju
GZG12_k121_1257	1923660	Kaiju
GZG12_k121_793	1923660	Kaiju
GZG12_k121_1132	1923660	Kaiju
GZG12_k121_82	10780	Kaiju
GZG12_k121_1211	209529	Kaiju
GZG12_k121_244	1513196	Kaiju
GZG12_k121_247	945962	Kaiju
GZG12_k121_1214	945962	Kaiju
GZG12_k121_837	945962	Kaiju
GZG12_k121_838	1923660	Kaiju
GZG12_k121_839	1513199	Kaiju
GZG12_k121_1332	1513199	Kaiju
GZG12_k121_461	1923660	Kaiju
GZG12_k121_1338	1513199	Kaiju
GZG13_k121_580	1922926	Kaiju
GZG13_k121_500	1923229	Kaiju
GZG13_k121_232	1922926	Kaiju
GZG13_k121_401	1922926	Kaiju
GZG13_k121_126	1923659	Kaiju
GZG13_k121_378	2057187	Kaiju
GZG13_k121_213	1922926	Kaiju
GZG13_k121_444	1922926	Kaiju
GZG13_k121_71	673515	Kaiju
GZG13_k121_294	1922926	Kaiju
GZG13_k121_604	1922926	Kaiju
GZG13_k121_584	1922926	Kaiju
GZG13_k121_216	1922926	Kaiju
GZG13_k121_605	673515	Kaiju
GZG13_k121_606	1922926	Kaiju
GZG13_k121_237	936308	Kaiju
GZG13_k121_409	1922926	Kaiju
GZG13_k121_467	1922926	Kaiju
GZG13_k121_48	936308	Kaiju
GZG13_k121_484	1923335	Kaiju
GZG13_k121_258	1922926	Kaiju
GZG13_k121_504	2010273	Kaiju
GZG13_k121_548	1922926	Kaiju
GZG13_k121_283	1922926	Kaiju
GZG13_k121_320	1922926	Kaiju
GZG13_k121_10	1922926	Kaiju
GZG13_k121_298	2684265	Kaiju
GZG13_k121_487	1922926	Kaiju
GZG13_k121_31	1923229	Kaiju
GZG13_k121_299	2010273	Kaiju
GZG13_k121_157	2689367	Kaiju
GZG13_k121_53	10239	Kaiju
GZG13_k121_12	2010273	Kaiju
GZG13_k121_591	1923229	Kaiju
GZG13_k121_79	2010273	Kaiju
GZG13_k121_93	2094260	Kaiju
GZG13_k121_628	2684265	Kaiju
GZG13_k121_372	1922926	Kaiju
GZG13_k121_261	643132	Kaiju
GZG13_k121_416	1923229	Kaiju
GZG13_k121_203	1922926	Kaiju
GZG13_k121_453	2684265	Kaiju
GZG13_k121_382	1922926	Kaiju
GZG13_k121_80	1922926	Kaiju
GZG13_k121_55	1923660	Kaiju
GZG13_k121_180	1922926	Kaiju
GZG13_k121_262	2010273	Kaiju
GZG13_k121_184	2010273	Kaiju
GZG13_k121_208	1922926	Kaiju
GZG13_k121_264	936308	Kaiju
GZG13_k121_631	1922926	Kaiju
GZG13_k121_137	1922926	Kaiju
GZG13_k121_249	1922926	Kaiju
GZG13_k121_615	936308	Kaiju
GZG13_k121_102	2010273	Kaiju
GZG13_k121_230	2010273	Kaiju
GZG13_k121_116	1923229	Kaiju
GZG13_k121_330	1922926	Kaiju
GZG13_k121_390	1923659	Kaiju
GZG13_k121_418	1923659	Kaiju
GZG13_k121_104	1922926	Kaiju
GZG13_k121_123	1923660	Kaiju
GZG13_k121_496	1922926	Kaiju
GZG13_k121_311	1511853	Kaiju
GZG13_k121_142	936308	Kaiju
GZG13_k121_314	12051	Kaiju
GZG13_k121_536	1922926	Kaiju
GZG13_k121_518	2170538	Kaiju
GZG14_k121_467	2559587	Kaiju
GZG14_k121_246	2109380	Kaiju
GZG14_k121_18	1923660	Kaiju
GZG14_k121_179	2559587	Kaiju
GZG14_k121_501	1923660	Kaiju
GZG14_k121_20	2109380	Kaiju
GZG14_k121_518	1923660	Kaiju
GZG14_k121_92	2109380	Kaiju
GZG14_k121_165	2109380	Kaiju
GZG14_k121_452	2109380	Kaiju
GZG14_k121_352	2109380	Kaiju
GZG14_k121_298	2006394	Kaiju
GZG14_k121_263	2109380	Kaiju
GZG14_k121_453	2109380	Kaiju
GZG14_k121_435	2109380	Kaiju
GZG14_k121_367	1923660	Kaiju
GZG14_k121_229	2559587	Kaiju
GZG14_k121_416	1923660	Kaiju
GZG14_k121_486	2109380	Kaiju
GZG14_k121_454	2559587	Kaiju
GZG14_k121_301	1923660	Kaiju
GZG14_k121_369	2109380	Kaiju
GZG14_k121_417	2006394	Kaiju
GZG14_k121_145	2109380	Kaiju
GZG14_k121_382	2109380	Kaiju
GZG14_k121_55	1923660	Kaiju
GZG14_k121_264	2109380	Kaiju
GZG14_k121_39	2006394	Kaiju
GZG14_k121_403	1923660	Kaiju
GZG14_k121_167	2559587	Kaiju
GZG14_k121_522	1923660	Kaiju
GZG14_k121_27	1923660	Kaiju
GZG14_k121_317	2006394	Kaiju
GZG14_k121_404	1923660	Kaiju
GZG14_k121_127	2559587	Kaiju
GZG14_k121_198	2109380	Kaiju
GZG14_k121_419	1923660	Kaiju
GZG14_k121_437	1923660	Kaiju
GZG14_k121_538	2109380	Kaiju
GZG14_k121_250	2109380	Kaiju
GZG14_k121_74	1923660	Kaiju
GZG14_k121_57	2006394	Kaiju
GZG14_k121_539	2109380	Kaiju
GZG14_k121_232	2006394	Kaiju
GZG14_k121_456	2559587	Kaiju
GZG14_k121_422	2109380	Kaiju
GZG14_k121_336	1923660	Kaiju
GZG14_k121_472	2006394	Kaiju
GZG14_k121_41	2109380	Kaiju
GZG14_k121_540	2559587	Kaiju
GZG14_k121_168	2006394	Kaiju
GZG14_k121_234	2559587	Kaiju
GZG14_k121_251	2559587	Kaiju
GZG14_k121_265	2006394	Kaiju
GZG14_k121_506	2006394	Kaiju
GZG14_k121_99	1923660	Kaiju
GZG14_k121_109	2006394	Kaiju
GZG14_k121_199	2109380	Kaiju
GZG14_k121_318	1923660	Kaiju
GZG14_k121_457	2559587	Kaiju
GZG14_k121_424	2109380	Kaiju
GZG14_k121_385	2006394	Kaiju
GZG14_k121_59	2109380	Kaiju
GZG14_k121_542	1923660	Kaiju
GZG14_k121_31	2109380	Kaiju
GZG14_k121_377	2109380	Kaiju
GZG14_k121_183	2006394	Kaiju
GZG14_k121_406	1923660	Kaiju
GZG14_k121_355	2006394	Kaiju
GZG14_k121_253	2006394	Kaiju
GZG14_k121_111	1923660	Kaiju
GZG14_k121_356	2559587	Kaiju
GZG14_k121_475	2109380	Kaiju
GZG14_k121_184	2109380	Kaiju
GZG14_k121_216	2109380	Kaiju
GZG14_k121_112	2109380	Kaiju
GZG14_k121_33	2109380	Kaiju
GZG14_k121_61	2006394	Kaiju
GZG14_k121_527	2006394	Kaiju
GZG14_k121_81	1923660	Kaiju
GZG14_k121_3	1923660	Kaiju
GZG14_k121_254	2109380	Kaiju
GZG14_k121_185	2559587	Kaiju
GZG14_k121_508	2559587	Kaiju
GZG14_k121_82	2559587	Kaiju
GZG14_k121_440	2109380	Kaiju
GZG14_k121_171	2109380	Kaiju
GZG14_k121_543	2006394	Kaiju
GZG14_k121_340	2559587	Kaiju
GZG14_k121_426	1923660	Kaiju
GZG14_k121_388	2006394	Kaiju
GZG14_k121_407	2006394	Kaiju
GZG14_k121_83	2559587	Kaiju
GZG14_k121_489	2006394	Kaiju
GZG14_k121_172	2109380	Kaiju
GZG14_k121_217	2109380	Kaiju
GZG14_k121_380	2006394	Kaiju
GZG14_k121_358	1923660	Kaiju
GZG14_k121_187	2559587	Kaiju
GZG14_k121_288	2559587	Kaiju
GZG14_k121_46	2006394	Kaiju
GZG14_k121_389	2006394	Kaiju
GZG14_k121_428	2109380	Kaiju
GZG14_k121_266	2109380	Kaiju
GZG14_k121_360	2109380	Kaiju
GZG14_k121_289	1923660	Kaiju
GZG14_k121_529	1923660	Kaiju
GZG14_k121_310	2006394	Kaiju
GZG14_k121_63	2006394	Kaiju
GZG14_k121_462	2559587	Kaiju
GZG14_k121_175	1923660	Kaiju
GZG14_k121_114	2109380	Kaiju
GZG14_k121_511	2109380	Kaiju
GZG14_k121_545	2109380	Kaiju
GZG14_k121_361	2559587	Kaiju
GZG14_k121_148	2109380	Kaiju
GZG14_k121_85	2109380	Kaiju
GZG14_k121_237	2006394	Kaiju
GZG14_k121_381	2559587	Kaiju
GZG14_k121_267	2109380	Kaiju
GZG14_k121_477	2109380	Kaiju
GZG14_k121_326	1923660	Kaiju
GZG14_k121_390	2109380	Kaiju
GZG14_k121_204	2109380	Kaiju
GZG14_k121_268	2689325	Kaiju
GZG14_k121_191	2559587	Kaiju
GZG14_k121_150	2109380	Kaiju
GZG14_k121_344	31658	Kaiju
GZG14_k121_327	2109380	Kaiju
GZG14_k121_9	1923660	Kaiju
GZG14_k121_192	2109380	Kaiju
GZG14_k121_391	2109380	Kaiju
GZG14_k121_65	1923660	Kaiju
GZG14_k121_136	2109380	Kaiju
GZG14_k121_269	1923660	Kaiju
GZG14_k121_220	2109380	Kaiju
GZG14_k121_290	2559587	Kaiju
GZG14_k121_345	2006394	Kaiju
GZG14_k121_478	1923660	Kaiju
GZG14_k121_105	2006394	Kaiju
GZG14_k121_430	1923660	Kaiju
GZG14_k121_177	2559587	Kaiju
GZG14_k121_151	2109380	Kaiju
GZG14_k121_547	2109380	Kaiju
GZG14_k121_259	2109380	Kaiju
GZG14_k121_11	2109380	Kaiju
GZG14_k121_479	2109380	Kaiju
GZG14_k121_49	2006394	Kaiju
GZG14_k121_89	1923660	Kaiju
GZG14_k121_270	2109380	Kaiju
GZG14_k121_194	2006394	Kaiju
GZG14_k121_364	2109380	Kaiju
GZG14_k121_531	2006394	Kaiju
GZG14_k121_329	1923660	Kaiju
GZG14_k121_223	2559587	Kaiju
GZG14_k121_139	2109380	Kaiju
GZG14_k121_260	2559587	Kaiju
GZG14_k121_480	2006394	Kaiju
GZG14_k121_271	2109380	Kaiju
GZG14_k121_464	2006394	Kaiju
GZG14_k121_347	1923660	Kaiju
GZG14_k121_152	2559587	Kaiju
GZG14_k121_549	2109380	Kaiju
GZG14_k121_207	2559587	Kaiju
GZG14_k121_294	2109380	Kaiju
GZG14_k121_532	2006394	Kaiju
GZG14_k121_447	2109380	Kaiju
GZG14_k121_140	2109380	Kaiju
GZG14_k121_512	1922926	Kaiju
GZG14_k121_153	2559587	Kaiju
GZG14_k121_225	2006394	Kaiju
GZG14_k121_261	2109380	Kaiju
GZG14_k121_550	1923660	Kaiju
GZG14_k121_208	1923660	Kaiju
GZG14_k121_142	2109380	Kaiju
GZG14_k121_52	2109380	Kaiju
GZG14_k121_395	2559587	Kaiju
GZG14_k121_226	1923660	Kaiju
GZG14_k121_482	1923660	Kaiju
GZG14_k121_514	1923660	Kaiju
GZG14_k121_16	2559587	Kaiju
GZG14_k121_125	2006394	Kaiju
GZG14_k121_274	2559587	Kaiju
GZG14_k121_53	2006394	Kaiju
GZG14_k121_227	2109380	Kaiju
GZG14_k121_493	1923660	Kaiju
GZG14_k121_410	2006394	Kaiju
GZG14_k121_228	2109380	Kaiju
GZG14_k121_156	2109380	Kaiju
GZG14_k121_330	2006394	Kaiju
GZG14_k121_494	2109380	Kaiju
GZG14_k121_210	1923660	Kaiju
GZG14_k121_516	2006394	Kaiju
GZG14_k121_412	2109380	Kaiju
GZG14_k121_495	2109380	Kaiju
GZG14_k121_517	1923660	Kaiju
GZG14_k121_413	1923660	Kaiju
GZG14_k121_160	2109380	Kaiju
GZG14_k121_496	2006394	Kaiju
GZG14_k121_497	2006394	Kaiju
GZG14_k121_499	2109380	Kaiju
GZG14_k121_500	2006394	Kaiju
GZG14_k121_241	2109380	Kaiju
GZG14_k121_245	2109380	Kaiju
GZG15_k121_2314	2109380	Kaiju
GZG15_k121_1486	2006394	Kaiju
GZG15_k121_2315	2109380	Kaiju
GZG15_k121_2592	2109380	Kaiju
GZG15_k121_280	1923660	Kaiju
GZG15_k121_467	1923660	Kaiju
GZG15_k121_2866	2006394	Kaiju
GZG15_k121_186	1923660	Kaiju
GZG15_k121_2498	1923660	Kaiju
GZG15_k121_559	2559587	Kaiju
GZG15_k121_1487	1923660	Kaiju
GZG15_k121_188	2006394	Kaiju
GZG15_k121_561	2006394	Kaiju
GZG15_k121_2317	2006394	Kaiju
GZG15_k121_281	1923660	Kaiju
GZG15_k121_1025	2109380	Kaiju
GZG15_k121_1581	1923660	Kaiju
GZG15_k121_2319	1923660	Kaiju
GZG15_k121_1396	2109380	Kaiju
GZG15_k121_1949	2559587	Kaiju
GZG15_k121_1121	1923660	Kaiju
GZG15_k121_930	2006394	Kaiju
GZG15_k121_98	2109380	Kaiju
GZG15_k121_562	2109380	Kaiju
GZG15_k121_2868	1923660	Kaiju
GZG15_k121_193	2109380	Kaiju
GZG15_k121_653	2559587	Kaiju
GZG15_k121_2504	2109380	Kaiju
GZG15_k121_1952	1923660	Kaiju
GZG15_k121_1585	1923660	Kaiju
GZG15_k121_1304	2109380	Kaiju
GZG15_k121_1675	2109380	Kaiju
GZG15_k121_2408	1923660	Kaiju
GZG15_k121_1764	2006394	Kaiju
GZG15_k121_844	2109380	Kaiju
GZG15_k121_1953	2559587	Kaiju
GZG15_k121_2780	2006394	Kaiju
GZG15_k121_286	1923660	Kaiju
GZG15_k121_1212	2109380	Kaiju
GZG15_k121_2689	2006394	Kaiju
GZG15_k121_287	2109380	Kaiju
GZG15_k121_2507	2109380	Kaiju
GZG15_k121_1305	1923660	Kaiju
GZG15_k121_1213	1923660	Kaiju
GZG15_k121_564	2006394	Kaiju
GZG15_k121_1400	1923660	Kaiju
GZG15_k121_656	2109380	Kaiju
GZG15_k121_1767	2109380	Kaiju
GZG15_k121_1955	1923660	Kaiju
GZG15_k121_934	2109380	Kaiju
GZG15_k121_2782	2109380	Kaiju
GZG15_k121_1124	2109380	Kaiju
GZG15_k121_753	2006394	Kaiju
GZG15_k121_935	2559587	Kaiju
GZG15_k121_2230	1923660	Kaiju
GZG15_k121_473	2109380	Kaiju
GZG15_k121_2509	2109380	Kaiju
GZG15_k121_1306	1923660	Kaiju
GZG15_k121_2231	1923660	Kaiju
GZG15_k121_754	2559587	Kaiju
GZG15_k121_379	1923660	Kaiju
GZG15_k121_475	2006394	Kaiju
GZG15_k121_1768	1922348	Kaiju
GZG15_k121_1307	1923660	Kaiju
GZG15_k121_1405	2559587	Kaiju
GZG15_k121_2136	2006394	Kaiju
GZG15_k121_1956	1923660	Kaiju
GZG15_k121_1861	2559587	Kaiju
GZG15_k121_2691	1923660	Kaiju
GZG15_k121_2137	2109380	Kaiju
GZG15_k121_2046	1923660	Kaiju
GZG15_k121_1592	2109380	Kaiju
GZG15_k121_756	2109380	Kaiju
GZG15_k121_2413	2109380	Kaiju
GZG15_k121_1958	2006394	Kaiju
GZG15_k121_382	2559587	Kaiju
GZG15_k121_2787	1923660	Kaiju
GZG15_k121_1310	1923660	Kaiju
GZG15_k121_1679	2006394	Kaiju
GZG15_k121_2140	1923660	Kaiju
GZG15_k121_2048	2006394	Kaiju
GZG15_k121_198	1923660	Kaiju
GZG15_k121_299	1923660	Kaiju
GZG15_k121_757	2006394	Kaiju
GZG15_k121_1865	1923660	Kaiju
GZG15_k121_1311	2109380	Kaiju
GZG15_k121_481	2109380	Kaiju
GZG15_k121_2514	2559587	Kaiju
GZG15_k121_942	2109380	Kaiju
GZG15_k121_2788	1923660	Kaiju
GZG15_k121_569	2109380	Kaiju
GZG15_k121_13	1923660	Kaiju
GZG15_k121_2330	2559587	Kaiju
GZG15_k121_1866	2559587	Kaiju
GZG15_k121_665	2559587	Kaiju
GZG15_k121_1128	1923660	Kaiju
GZG15_k121_2696	1923660	Kaiju
GZG15_k121_484	2109380	Kaiju
GZG15_k121_2050	1923660	Kaiju
GZG15_k121_2697	2559587	Kaiju
GZG15_k121_1960	2006394	Kaiju
GZG15_k121_1776	2006394	Kaiju
GZG15_k121_1409	2559587	Kaiju
GZG15_k121_669	2006394	Kaiju
GZG15_k121_571	2006394	Kaiju
GZG15_k121_1595	1923660	Kaiju
GZG15_k121_1035	2006394	Kaiju
GZG15_k121_1130	1923660	Kaiju
GZG15_k121_861	2006394	Kaiju
GZG15_k121_1495	1923660	Kaiju
GZG15_k121_2607	2559587	Kaiju
GZG15_k121_2699	2006394	Kaiju
GZG15_k121_2142	1923660	Kaiju
GZG15_k121_1036	2559587	Kaiju
GZG15_k121_2792	2109380	Kaiju
GZG15_k121_758	64698	Kaiju
GZG15_k121_1963	2109380	Kaiju
GZG15_k121_2518	1923660	Kaiju
GZG15_k121_2608	1923660	Kaiju
GZG15_k121_1596	2559587	Kaiju
GZG15_k121_485	2006394	Kaiju
GZG15_k121_2700	2559587	Kaiju
GZG15_k121_2143	2109380	Kaiju
GZG15_k121_945	1923660	Kaiju
GZG15_k121_2609	2006394	Kaiju
GZG15_k121_1412	2006394	Kaiju
GZG15_k121_301	2109380	Kaiju
GZG15_k121_2240	1923660	Kaiju
GZG15_k121_2876	1923660	Kaiju
GZG15_k121_1318	1923660	Kaiju
GZG15_k121_864	2006394	Kaiju
GZG15_k121_1965	1923660	Kaiju
GZG15_k121_1037	1923660	Kaiju
GZG15_k121_16	1923660	Kaiju
GZG15_k121_2422	1923660	Kaiju
GZG15_k121_1871	1923660	Kaiju
GZG15_k121_674	2006394	Kaiju
GZG15_k121_2144	2559587	Kaiju
GZG15_k121_1501	2109380	Kaiju
GZG15_k121_1598	1923660	Kaiju
GZG15_k121_302	2109380	Kaiju
GZG15_k121_2521	2109380	Kaiju
GZG15_k121_1872	1923660	Kaiju
GZG15_k121_759	2109380	Kaiju
GZG15_k121_2612	2559587	Kaiju
GZG15_k121_676	1923660	Kaiju
GZG15_k121_114	2109380	Kaiju
GZG15_k121_1135	2109380	Kaiju
GZG15_k121_1782	2006394	Kaiju
GZG15_k121_1415	1923660	Kaiju
GZG15_k121_204	1923660	Kaiju
GZG15_k121_2797	2006394	Kaiju
GZG15_k121_1224	1923660	Kaiju
GZG15_k121_1690	2559587	Kaiju
GZG15_k121_205	2006394	Kaiju
GZG15_k121_871	1923660	Kaiju
GZG15_k121_2523	1923660	Kaiju
GZG15_k121_2615	1923660	Kaiju
GZG15_k121_2425	2006394	Kaiju
GZG15_k121_1041	2109380	Kaiju
GZG15_k121_576	2006394	Kaiju
GZG15_k121_1507	1923660	Kaiju
GZG15_k121_1418	1923660	Kaiju
GZG15_k121_20	2109380	Kaiju
GZG15_k121_117	1923660	Kaiju
GZG15_k121_1042	2109380	Kaiju
GZG15_k121_680	2109380	Kaiju
GZG15_k121_307	2006394	Kaiju
GZG15_k121_396	2109380	Kaiju
GZG15_k121_2427	1923660	Kaiju
GZG15_k121_2616	2109380	Kaiju
GZG15_k121_2800	2109380	Kaiju
GZG15_k121_874	2006394	Kaiju
GZG15_k121_2246	1923660	Kaiju
GZG15_k121_1508	1923660	Kaiju
GZG15_k121_2709	2109380	Kaiju
GZG15_k121_1973	1922926	Kaiju
GZG15_k121_21	1923660	Kaiju
GZG15_k121_2881	2109380	Kaiju
GZG15_k121_682	1923660	Kaiju
GZG15_k121_1045	2109380	Kaiju
GZG15_k121_493	2006394	Kaiju
GZG15_k121_683	2109380	Kaiju
GZG15_k121_2618	1923660	Kaiju
GZG15_k121_119	1923660	Kaiju
GZG15_k121_2248	2006394	Kaiju
GZG15_k121_1141	2109380	Kaiju
GZG15_k121_1694	2006394	Kaiju
GZG15_k121_577	2006394	Kaiju
GZG15_k121_1229	2559587	Kaiju
GZG15_k121_1790	2109380	Kaiju
GZG15_k121_399	2006394	Kaiju
GZG15_k121_494	1922926	Kaiju
GZG15_k121_23	2006394	Kaiju
GZG15_k121_1511	2559587	Kaiju
GZG15_k121_2619	1923660	Kaiju
GZG15_k121_2529	1923660	Kaiju
GZG15_k121_1608	2109380	Kaiju
GZG15_k121_215	1923660	Kaiju
GZG15_k121_1046	2109380	Kaiju
GZG15_k121_685	1923660	Kaiju
GZG15_k121_1695	2006394	Kaiju
GZG15_k121_1331	1923660	Kaiju
GZG15_k121_495	1923660	Kaiju
GZG15_k121_1791	2006394	Kaiju
GZG15_k121_2713	1923660	Kaiju
GZG15_k121_1977	2109380	Kaiju
GZG15_k121_310	2109380	Kaiju
GZG15_k121_2804	2559587	Kaiju
GZG15_k121_2531	2006394	Kaiju
GZG15_k121_1234	2006394	Kaiju
GZG15_k121_2431	1923660	Kaiju
GZG15_k121_2061	1923660	Kaiju
GZG15_k121_1696	2109380	Kaiju
GZG15_k121_217	1923660	Kaiju
GZG15_k121_403	1923660	Kaiju
GZG15_k121_1048	2109380	Kaiju
GZG15_k121_1978	2559587	Kaiju
GZG15_k121_580	1923660	Kaiju
GZG15_k121_1425	1923660	Kaiju
GZG15_k121_1235	2006394	Kaiju
GZG15_k121_496	2559587	Kaiju
GZG15_k121_878	2559587	Kaiju
GZG15_k121_123	2109380	Kaiju
GZG15_k121_1979	2559587	Kaiju
GZG15_k121_1049	1923660	Kaiju
GZG15_k121_688	2006394	Kaiju
GZG15_k121_959	2006394	Kaiju
GZG15_k121_1698	1923660	Kaiju
GZG15_k121_2807	1923660	Kaiju
GZG15_k121_2622	2109380	Kaiju
GZG15_k121_2716	1923660	Kaiju
GZG15_k121_1611	1923660	Kaiju
GZG15_k121_2063	1923660	Kaiju
GZG15_k121_498	1923660	Kaiju
GZG15_k121_689	1923660	Kaiju
GZG15_k121_1516	1923660	Kaiju
GZG15_k121_881	1923660	Kaiju
GZG15_k121_2156	2109380	Kaiju
GZG15_k121_2433	1923660	Kaiju
GZG15_k121_2887	2109380	Kaiju
GZG15_k121_1237	1923660	Kaiju
GZG15_k121_882	1923660	Kaiju
GZG15_k121_2256	1923660	Kaiju
GZG15_k121_2434	1923660	Kaiju
GZG15_k121_2809	1923660	Kaiju
GZG15_k121_1334	1923660	Kaiju
GZG15_k121_220	1923660	Kaiju
GZG15_k121_2435	2006394	Kaiju
GZG15_k121_1703	2559587	Kaiju
GZG15_k121_2258	2109380	Kaiju
GZG15_k121_2810	2109380	Kaiju
GZG15_k121_885	2006394	Kaiju
GZG15_k121_1051	2109380	Kaiju
GZG15_k121_1883	2559587	Kaiju
GZG15_k121_2720	1923660	Kaiju
GZG15_k121_1239	2559587	Kaiju
GZG15_k121_314	2006394	Kaiju
GZG15_k121_964	1923660	Kaiju
GZG15_k121_130	1923660	Kaiju
GZG15_k121_1798	2559587	Kaiju
GZG15_k121_1613	2006394	Kaiju
GZG15_k121_221	1923660	Kaiju
GZG15_k121_1149	2109380	Kaiju
GZG15_k121_30	2006394	Kaiju
GZG15_k121_1519	1922348	Kaiju
GZG15_k121_2625	2109380	Kaiju
GZG15_k121_2539	1923660	Kaiju
GZG15_k121_2721	1923660	Kaiju
GZG15_k121_2158	1923660	Kaiju
GZG15_k121_2441	1923660	Kaiju
GZG15_k121_1431	2006394	Kaiju
GZG15_k121_1520	2006394	Kaiju
GZG15_k121_1705	2109380	Kaiju
GZG15_k121_409	1923660	Kaiju
GZG15_k121_2722	2109380	Kaiju
GZG15_k121_2263	1923660	Kaiju
GZG15_k121_132	1923660	Kaiju
GZG15_k121_2070	2006394	Kaiju
GZG15_k121_2159	2109380	Kaiju
GZG15_k121_1241	2109380	Kaiju
GZG15_k121_1706	2006394	Kaiju
GZG15_k121_1986	2006394	Kaiju
GZG15_k121_692	1923660	Kaiju
GZG15_k121_33	2109380	Kaiju
GZG15_k121_1339	2109380	Kaiju
GZG15_k121_2541	2006394	Kaiju
GZG15_k121_2817	2559587	Kaiju
GZG15_k121_2443	2006394	Kaiju
GZG15_k121_588	1923660	Kaiju
GZG15_k121_1151	1923660	Kaiju
GZG15_k121_970	2559587	Kaiju
GZG15_k121_317	2109380	Kaiju
GZG15_k121_510	1923660	Kaiju
GZG15_k121_694	2109380	Kaiju
GZG15_k121_1987	2559587	Kaiju
GZG15_k121_35	1923660	Kaiju
GZG15_k121_1152	2559587	Kaiju
GZG15_k121_2543	1923660	Kaiju
GZG15_k121_1522	2559587	Kaiju
GZG15_k121_2891	1923660	Kaiju
GZG15_k121_1340	2006394	Kaiju
GZG15_k121_1803	1923660	Kaiju
GZG15_k121_2162	2006394	Kaiju
GZG15_k121_973	1923660	Kaiju
GZG15_k121_2073	2109380	Kaiju
GZG15_k121_1707	2109380	Kaiju
GZG15_k121_2544	2109380	Kaiju
GZG15_k121_318	1923660	Kaiju
GZG15_k121_1153	1923660	Kaiju
GZG15_k121_411	2109380	Kaiju
GZG15_k121_1988	2559587	Kaiju
GZG15_k121_1341	2006394	Kaiju
GZG15_k121_1524	1923660	Kaiju
GZG15_k121_2892	2559587	Kaiju
GZG15_k121_591	1923660	Kaiju
GZG15_k121_1888	2109380	Kaiju
GZG15_k121_698	2109380	Kaiju
GZG15_k121_974	1923660	Kaiju
GZG15_k121_2267	2109380	Kaiju
GZG15_k121_784	1923660	Kaiju
GZG15_k121_2726	2109380	Kaiju
GZG15_k121_2547	1923660	Kaiju
GZG15_k121_1989	1923660	Kaiju
GZG15_k121_414	2006394	Kaiju
GZG15_k121_2727	2109380	Kaiju
GZG15_k121_592	2006394	Kaiju
GZG15_k121_1060	2109380	Kaiju
GZG15_k121_1525	1923660	Kaiju
GZG15_k121_137	2559587	Kaiju
GZG15_k121_892	1923660	Kaiju
GZG15_k121_700	1923660	Kaiju
GZG15_k121_1154	1923660	Kaiju
GZG15_k121_38	1923660	Kaiju
GZG15_k121_1808	1923660	Kaiju
GZG15_k121_1440	1923660	Kaiju
GZG15_k121_224	1923660	Kaiju
GZG15_k121_1249	1923660	Kaiju
GZG15_k121_2895	1923660	Kaiju
GZG15_k121_2452	2109380	Kaiju
GZG15_k121_894	1923660	Kaiju
GZG15_k121_2271	2109380	Kaiju
GZG15_k121_981	2006394	Kaiju
GZG15_k121_2169	2006394	Kaiju
GZG15_k121_1062	2559587	Kaiju
GZG15_k121_141	2559587	Kaiju
GZG15_k121_2731	1923660	Kaiju
GZG15_k121_514	2006394	Kaiju
GZG15_k121_2897	2109380	Kaiju
GZG15_k121_2822	2109380	Kaiju
GZG15_k121_325	2006394	Kaiju
GZG15_k121_142	1923660	Kaiju
GZG15_k121_2272	2006394	Kaiju
GZG15_k121_982	1923660	Kaiju
GZG15_k121_596	2109380	Kaiju
GZG15_k121_896	1923660	Kaiju
GZG15_k121_417	2006394	Kaiju
GZG15_k121_1346	2109380	Kaiju
GZG15_k121_1531	2109380	Kaiju
GZG15_k121_1254	1923660	Kaiju
GZG15_k121_2733	2109380	Kaiju
GZG15_k121_1894	2109380	Kaiju
GZG15_k121_2454	2109380	Kaiju
GZG15_k121_2823	1923660	Kaiju
GZG15_k121_326	1923660	Kaiju
GZG15_k121_516	1923660	Kaiju
GZG15_k121_1159	2559587	Kaiju
GZG15_k121_2636	1922348	Kaiju
GZG15_k121_418	1923660	Kaiju
GZG15_k121_1717	2006394	Kaiju
GZG15_k121_1533	2109380	Kaiju
GZG15_k121_2332	1922348	Kaiju
GZG15_k121_1995	2006394	Kaiju
GZG15_k121_2554	2006394	Kaiju
GZG15_k121_228	2006394	Kaiju
GZG15_k121_1895	2006394	Kaiju
GZG15_k121_1629	2559587	Kaiju
GZG15_k121_41	1923660	Kaiju
GZG15_k121_143	1923660	Kaiju
GZG15_k121_1811	2109380	Kaiju
GZG15_k121_2900	2109380	Kaiju
GZG15_k121_2273	1923660	Kaiju
GZG15_k121_2171	2006394	Kaiju
GZG15_k121_1534	1923660	Kaiju
GZG15_k121_2737	2109380	Kaiju
GZG15_k121_2333	1923660	Kaiju
GZG15_k121_1349	1922348	Kaiju
GZG15_k121_1812	1923660	Kaiju
GZG15_k121_792	2559587	Kaiju
GZG15_k121_898	2559587	Kaiju
GZG15_k121_145	2109380	Kaiju
GZG15_k121_987	1923660	Kaiju
GZG15_k121_2172	1923660	Kaiju
GZG15_k121_2334	2109380	Kaiju
GZG15_k121_230	1923660	Kaiju
GZG15_k121_1813	2109380	Kaiju
GZG15_k121_1071	1923660	Kaiju
GZG15_k121_1632	1923660	Kaiju
GZG15_k121_2641	1923660	Kaiju
GZG15_k121_2738	1923660	Kaiju
GZG15_k121_146	1923660	Kaiju
GZG15_k121_2740	1923660	Kaiju
GZG15_k121_330	2109380	Kaiju
GZG15_k121_1536	1923660	Kaiju
GZG15_k121_1815	2006394	Kaiju
GZG15_k121_2174	2559587	Kaiju
GZG15_k121_1633	2109380	Kaiju
GZG15_k121_2086	1923660	Kaiju
GZG15_k121_2558	2109380	Kaiju
GZG15_k121_423	2006394	Kaiju
GZG15_k121_517	2006394	Kaiju
GZG15_k121_609	2006394	Kaiju
GZG15_k121_2460	2109380	Kaiju
GZG15_k121_711	1923660	Kaiju
GZG15_k121_2642	2559587	Kaiju
GZG15_k121_424	2559587	Kaiju
GZG15_k121_990	1923660	Kaiju
GZG15_k121_1816	2006394	Kaiju
GZG15_k121_148	2559587	Kaiju
GZG15_k121_2741	1923660	Kaiju
GZG15_k121_2827	2109380	Kaiju
GZG15_k121_1258	1923660	Kaiju
GZG15_k121_2461	2006394	Kaiju
GZG15_k121_2643	2006394	Kaiju
GZG15_k121_425	2006394	Kaiju
GZG15_k121_1074	1923660	Kaiju
GZG15_k121_1722	1923660	Kaiju
GZG15_k121_426	2559587	Kaiju
GZG15_k121_2339	1923660	Kaiju
GZG15_k121_519	1923660	Kaiju
GZG15_k121_1905	1923660	Kaiju
GZG15_k121_2090	2559587	Kaiju
GZG15_k121_2742	2559587	Kaiju
GZG15_k121_1723	2559587	Kaiju
GZG15_k121_1259	1923660	Kaiju
GZG15_k121_2003	2559587	Kaiju
GZG15_k121_1538	1923660	Kaiju
GZG15_k121_1818	2006394	Kaiju
GZG15_k121_2563	1923660	Kaiju
GZG15_k121_235	2109380	Kaiju
GZG15_k121_52	1923660	Kaiju
GZG15_k121_1359	1923660	Kaiju
GZG15_k121_906	1923660	Kaiju
GZG15_k121_615	2109380	Kaiju
GZG15_k121_2179	2109380	Kaiju
GZG15_k121_994	1923660	Kaiju
GZG15_k121_2091	2109380	Kaiju
GZG15_k121_336	2006394	Kaiju
GZG15_k121_2831	2585030	Kaiju
GZG15_k121_1260	2109380	Kaiju
GZG15_k121_995	1923660	Kaiju
GZG15_k121_1727	1923660	Kaiju
GZG15_k121_1360	2006394	Kaiju
GZG15_k121_430	1923660	Kaiju
GZG15_k121_2745	2109380	Kaiju
GZG15_k121_521	2559587	Kaiju
GZG15_k121_715	2006394	Kaiju
GZG15_k121_796	1923660	Kaiju
GZG15_k121_1262	2559587	Kaiju
GZG15_k121_2092	1923660	Kaiju
GZG15_k121_1821	2006394	Kaiju
GZG15_k121_2564	1923660	Kaiju
GZG15_k121_2646	2006394	Kaiju
GZG15_k121_1645	1923660	Kaiju
GZG15_k121_2466	1923660	Kaiju
GZG15_k121_432	1923660	Kaiju
GZG15_k121_2283	1923660	Kaiju
GZG15_k121_2902	2006394	Kaiju
GZG15_k121_716	1923660	Kaiju
GZG15_k121_2747	1922926	Kaiju
GZG15_k121_717	2559587	Kaiju
GZG15_k121_798	1923660	Kaiju
GZG15_k121_2344	2006394	Kaiju
GZG15_k121_1542	2006394	Kaiju
GZG15_k121_907	2109380	Kaiju
GZG15_k121_2006	2109380	Kaiju
GZG15_k121_433	1923660	Kaiju
GZG15_k121_1166	2006394	Kaiju
GZG15_k121_2094	1923660	Kaiju
GZG15_k121_2467	1923660	Kaiju
GZG15_k121_2565	1923660	Kaiju
GZG15_k121_1081	2109380	Kaiju
GZG15_k121_1363	1923660	Kaiju
GZG15_k121_2748	2109380	Kaiju
GZG15_k121_2838	2006394	Kaiju
GZG15_k121_2182	2109380	Kaiju
GZG15_k121_2469	2109380	Kaiju
GZG15_k121_1364	1923660	Kaiju
GZG15_k121_340	2006394	Kaiju
GZG15_k121_1544	2109380	Kaiju
GZG15_k121_1909	1923660	Kaiju
GZG15_k121_2183	2559587	Kaiju
GZG15_k121_238	2559587	Kaiju
GZG15_k121_1365	2109380	Kaiju
GZG15_k121_525	2109380	Kaiju
GZG15_k121_2839	1923660	Kaiju
GZG15_k121_2097	1923660	Kaiju
GZG15_k121_1366	2109380	Kaiju
GZG15_k121_2906	2006394	Kaiju
GZG15_k121_1002	2109380	Kaiju
GZG15_k121_1267	1923660	Kaiju
GZG15_k121_435	2109380	Kaiju
GZG15_k121_2184	1923660	Kaiju
GZG15_k121_60	2006394	Kaiju
GZG15_k121_1911	1923660	Kaiju
GZG15_k121_1169	2006394	Kaiju
GZG15_k121_2099	2109380	Kaiju
GZG15_k121_2287	1923660	Kaiju
GZG15_k121_1084	1923660	Kaiju
GZG15_k121_721	1923660	Kaiju
GZG15_k121_1269	2559587	Kaiju
GZG15_k121_1459	1923660	Kaiju
GZG15_k121_526	2109380	Kaiju
GZG15_k121_2750	2559587	Kaiju
GZG15_k121_1545	1923660	Kaiju
GZG15_k121_2288	2109380	Kaiju
GZG15_k121_2841	2559587	Kaiju
GZG15_k121_2186	1923660	Kaiju
GZG15_k121_1912	2006394	Kaiju
GZG15_k121_1004	1923660	Kaiju
GZG15_k121_2751	2109380	Kaiju
GZG15_k121_1271	2109380	Kaiju
GZG15_k121_1913	2109380	Kaiju
GZG15_k121_2573	2006394	Kaiju
GZG15_k121_625	1923660	Kaiju
GZG15_k121_1005	1923660	Kaiju
GZG15_k121_63	2559587	Kaiju
GZG15_k121_724	2006394	Kaiju
GZG15_k121_2655	1923660	Kaiju
GZG15_k121_1087	2109380	Kaiju
GZG15_k121_2102	2109380	Kaiju
GZG15_k121_2909	1923660	Kaiju
GZG15_k121_244	2006394	Kaiju
GZG15_k121_2356	1923660	Kaiju
GZG15_k121_2574	2559587	Kaiju
GZG15_k121_626	1923660	Kaiju
GZG15_k121_2014	2006394	Kaiju
GZG15_k121_918	1923660	Kaiju
GZG15_k121_170	1923660	Kaiju
GZG15_k121_65	2559587	Kaiju
GZG15_k121_1171	1923660	Kaiju
GZG15_k121_2843	2006394	Kaiju
GZG15_k121_346	2109380	Kaiju
GZG15_k121_441	2109380	Kaiju
GZG15_k121_919	1923660	Kaiju
GZG15_k121_530	1923660	Kaiju
GZG15_k121_726	1923660	Kaiju
GZG15_k121_808	2006394	Kaiju
GZG15_k121_66	1923660	Kaiju
GZG15_k121_1915	1923660	Kaiju
GZG15_k121_2359	1923660	Kaiju
GZG15_k121_1009	2559587	Kaiju
GZG15_k121_1827	2006394	Kaiju
GZG15_k121_727	1923660	Kaiju
GZG15_k121_532	2006394	Kaiju
GZG15_k121_445	2006394	Kaiju
GZG15_k121_1463	1923660	Kaiju
GZG15_k121_920	1923660	Kaiju
GZG15_k121_1828	1923660	Kaiju
GZG15_k121_2756	1923660	Kaiju
GZG15_k121_2018	2109380	Kaiju
GZG15_k121_810	1923660	Kaiju
GZG15_k121_534	2006394	Kaiju
GZG15_k121_1557	1923660	Kaiju
GZG15_k121_2480	2006394	Kaiju
GZG15_k121_69	2109380	Kaiju
GZG15_k121_1011	1923660	Kaiju
GZG15_k121_729	2109380	Kaiju
GZG15_k121_351	2109380	Kaiju
GZG15_k121_2848	1923660	Kaiju
GZG15_k121_921	2559587	Kaiju
GZG15_k121_248	2109380	Kaiju
GZG15_k121_2190	1923660	Kaiju
GZG15_k121_812	2559587	Kaiju
GZG15_k121_2915	2559587	Kaiju
GZG15_k121_1094	1923660	Kaiju
GZG15_k121_2760	1923660	Kaiju
GZG15_k121_535	1923660	Kaiju
GZG15_k121_634	2006394	Kaiju
GZG15_k121_175	1923660	Kaiju
GZG15_k121_1275	1923660	Kaiju
GZG15_k121_249	2109380	Kaiju
GZG15_k121_1469	2006394	Kaiju
GZG15_k121_352	1923660	Kaiju
GZG15_k121_1373	2109380	Kaiju
GZG15_k121_2192	2006394	Kaiju
GZG15_k121_1735	2109380	Kaiju
GZG15_k121_2105	1923660	Kaiju
GZG15_k121_2363	1923660	Kaiju
GZG15_k121_813	1923660	Kaiju
GZG15_k121_1561	1922348	Kaiju
GZG15_k121_72	1923660	Kaiju
GZG15_k121_1095	2109380	Kaiju
GZG15_k121_733	2559587	Kaiju
GZG15_k121_353	1923660	Kaiju
GZG15_k121_2299	2109380	Kaiju
GZG15_k121_451	2559587	Kaiju
GZG15_k121_734	2559587	Kaiju
GZG15_k121_1832	1923660	Kaiju
GZG15_k121_1374	1923660	Kaiju
GZG15_k121_250	2109380	Kaiju
GZG15_k121_2852	2559587	Kaiju
GZG15_k121_177	1923660	Kaiju
GZG15_k121_537	2109380	Kaiju
GZG15_k121_2917	1923660	Kaiju
GZG15_k121_1833	1923660	Kaiju
GZG15_k121_815	1923660	Kaiju
GZG15_k121_1663	2006394	Kaiju
GZG15_k121_179	2006394	Kaiju
GZG15_k121_2853	2006394	Kaiju
GZG15_k121_253	2559587	Kaiju
GZG15_k121_1922	2109380	Kaiju
GZG15_k121_1375	2109380	Kaiju
GZG15_k121_2108	1923660	Kaiju
GZG15_k121_2368	1923660	Kaiju
GZG15_k121_2588	2006394	Kaiju
GZG15_k121_2302	2109380	Kaiju
GZG15_k121_2487	1923660	Kaiju
GZG15_k121_1834	1923660	Kaiju
GZG15_k121_1279	2109380	Kaiju
GZG15_k121_1476	2109380	Kaiju
GZG15_k121_1563	1923660	Kaiju
GZG15_k121_1923	1923660	Kaiju
GZG15_k121_1182	1923660	Kaiju
GZG15_k121_2488	2109380	Kaiju
GZG15_k121_2656	2109380	Kaiju
GZG15_k121_2767	1923660	Kaiju
GZG15_k121_1100	2006394	Kaiju
GZG15_k121_540	2006394	Kaiju
GZG15_k121_254	1923660	Kaiju
GZG15_k121_2304	2109380	Kaiju
GZG15_k121_1376	2109380	Kaiju
GZG15_k121_2109	2559587	Kaiju
GZG15_k121_1019	2109380	Kaiju
GZG15_k121_360	2109380	Kaiju
GZG15_k121_1741	2559587	Kaiju
GZG15_k121_2489	2006394	Kaiju
GZG15_k121_2028	1923660	Kaiju
GZG15_k121_1666	2006394	Kaiju
GZG15_k121_2305	2109380	Kaiju
GZG15_k121_819	1923660	Kaiju
GZG15_k121_256	2006394	Kaiju
GZG15_k121_2768	1923660	Kaiju
GZG15_k121_2857	1923660	Kaiju
GZG15_k121_1837	2109380	Kaiju
GZG15_k121_2306	2109380	Kaiju
GZG15_k121_1378	2109380	Kaiju
GZG15_k121_2196	2006394	Kaiju
GZG15_k121_1020	1923660	Kaiju
GZG15_k121_1667	2109380	Kaiju
GZG15_k121_80	1923660	Kaiju
GZG15_k121_1101	2109380	Kaiju
GZG15_k121_2111	1923660	Kaiju
GZG15_k121_1925	2109380	Kaiju
GZG15_k121_2858	1923660	Kaiju
GZG15_k121_2373	1923660	Kaiju
GZG15_k121_542	2006394	Kaiju
GZG15_k121_2197	1923660	Kaiju
GZG15_k121_362	2559587	Kaiju
GZG15_k121_740	1923660	Kaiju
GZG15_k121_2492	2006394	Kaiju
GZG15_k121_2307	2109380	Kaiju
GZG15_k121_1839	2006394	Kaiju
GZG15_k121_1743	1923660	Kaiju
GZG15_k121_645	2109380	Kaiju
GZG15_k121_2198	2006394	Kaiju
GZG15_k121_2112	1923660	Kaiju
GZG15_k121_2375	1923660	Kaiju
GZG15_k121_2920	2109380	Kaiju
GZG15_k121_1186	2006394	Kaiju
GZG15_k121_741	2109380	Kaiju
GZG15_k121_2495	2109380	Kaiju
GZG15_k121_824	2109380	Kaiju
GZG15_k121_2311	1923660	Kaiju
GZG15_k121_2770	2109380	Kaiju
GZG15_k121_2863	2109380	Kaiju
GZG15_k121_263	1923660	Kaiju
GZG15_k121_1927	2109380	Kaiju
GZG15_k121_2664	1923660	Kaiju
GZG15_k121_1382	1923660	Kaiju
GZG15_k121_2378	2109380	Kaiju
GZG15_k121_547	2109380	Kaiju
GZG15_k121_1843	2006394	Kaiju
GZG15_k121_649	2109380	Kaiju
GZG15_k121_2313	1923660	Kaiju
GZG15_k121_2497	2559587	Kaiju
GZG15_k121_366	2006394	Kaiju
GZG15_k121_266	2559587	Kaiju
GZG15_k121_2921	2006394	Kaiju
GZG15_k121_1292	1923660	Kaiju
GZG15_k121_650	2109380	Kaiju
GZG15_k121_1571	1923660	Kaiju
GZG15_k121_2117	1923660	Kaiju
GZG15_k121_1745	1923660	Kaiju
GZG15_k121_1293	1923660	Kaiju
GZG15_k121_2865	1923660	Kaiju
GZG15_k121_267	1923660	Kaiju
GZG15_k121_88	1923660	Kaiju
GZG15_k121_2206	2109380	Kaiju
GZG15_k121_2667	2109380	Kaiju
GZG15_k121_1572	1923660	Kaiju
GZG15_k121_2119	2109380	Kaiju
GZG15_k121_2034	1923660	Kaiju
GZG15_k121_1192	1923660	Kaiju
GZG15_k121_2668	2109380	Kaiju
GZG15_k121_1295	2006394	Kaiju
GZG15_k121_551	1923660	Kaiju
GZG15_k121_2669	1923660	Kaiju
GZG15_k121_1193	1923660	Kaiju
GZG15_k121_371	2006394	Kaiju
GZG15_k121_2120	2109380	Kaiju
GZG15_k121_1852	2006394	Kaiju
GZG15_k121_1388	1923660	Kaiju
GZG15_k121_2035	1923660	Kaiju
GZG15_k121_2670	2006394	Kaiju
GZG15_k121_831	2109380	Kaiju
GZG15_k121_271	1923660	Kaiju
GZG15_k121_2926	2109380	Kaiju
GZG15_k121_1853	2559587	Kaiju
GZG15_k121_1195	2559587	Kaiju
GZG15_k121_1748	2109380	Kaiju
GZG15_k121_2121	2109380	Kaiju
GZG15_k121_2671	1923660	Kaiju
GZG15_k121_1298	2006394	Kaiju
GZG15_k121_455	2006394	Kaiju
GZG15_k121_2122	2109380	Kaiju
GZG15_k121_1196	1923660	Kaiju
GZG15_k121_555	2109380	Kaiju
GZG15_k121_2672	2559587	Kaiju
GZG15_k121_1393	2006394	Kaiju
GZG15_k121_456	1922926	Kaiju
GZG15_k121_1938	2109380	Kaiju
GZG15_k121_1199	1923660	Kaiju
GZG15_k121_2213	2559587	Kaiju
GZG15_k121_1301	2559587	Kaiju
GZG15_k121_1200	1923660	Kaiju
GZG15_k121_1941	1923660	Kaiju
GZG15_k121_2215	1923660	Kaiju
GZG15_k121_1757	1923660	Kaiju
GZG15_k121_459	2006394	Kaiju
GZG15_k121_2680	2559587	Kaiju
GZG15_k121_1944	1923660	Kaiju
GZG15_k121_2216	1923660	Kaiju
GZG15_k121_1205	1923660	Kaiju
GZG15_k121_1945	1923660	Kaiju
GZG15_k121_1207	2109380	Kaiju
GZG15_k121_463	2006394	Kaiju
GZG15_k121_2221	2109380	Kaiju
GZG15_k121_2927	1923104	Kaiju
GZG15_k121_2935	1923660	Kaiju
GZG15_k121_2937	1923660	Kaiju
GZG15_k121_2940	2109380	Kaiju
GZG15_k121_2941	2109380	Kaiju
GZG15_k121_2943	2109380	Kaiju
GZG15_k121_2945	2559587	Kaiju
GZG15_k121_2956	1923660	Kaiju
GZG15_k121_2957	1923660	Kaiju
GZG15_k121_2384	2109380	Kaiju
GZG15_k121_2126	1923660	Kaiju
GZG16_k121_1799	67761	Kaiju
GZG16_k121_2700	249151	Kaiju
GZG16_k121_912	693272	Kaiju
GZG16_k121_1919	1923465	Kaiju
GZG16_k121_2710	1923465	Kaiju
GZG16_k121_706	2946632	Kaiju
GZG16_k121_1283	1923465	Kaiju
GZG16_k121_1861	111874	Kaiju
GZG16_k121_2546	249151	Kaiju
GZG16_k121_965	2126984	Kaiju
GZG16_k121_1088	1923465	Kaiju
GZG16_k121_190	67761	Kaiju
GZG16_k121_760	3052000	Kaiju
GZG16_k121_206	158683	Kaiju
GZG16_k121_1777	1	Kaiju
GZG16_k121_1228	67761	Kaiju
GZG16_k121_447	1542477	Kaiju
GZG71_k121_972	2006394	Kaiju
GZG71_k121_1272	2006394	Kaiju
GZG71_k121_1273	2109380	Kaiju
GZG71_k121_973	1923660	Kaiju
GZG71_k121_2	2109380	Kaiju
GZG71_k121_671	1923660	Kaiju
GZG71_k121_912	2006394	Kaiju
GZG71_k121_1274	2006394	Kaiju
GZG71_k121_792	2109380	Kaiju
GZG71_k121_1812	2559587	Kaiju
GZG71_k121_1092	2109380	Kaiju
GZG71_k121_1572	2559587	Kaiju
GZG71_k121_1153	2109380	Kaiju
GZG71_k121_1277	1923660	Kaiju
GZG71_k121_1573	2109380	Kaiju
GZG71_k121_184	2559587	Kaiju
GZG71_k121_1154	2559587	Kaiju
GZG71_k121_185	2559587	Kaiju
GZG71_k121_1393	1923660	Kaiju
GZG71_k121_187	2006394	Kaiju
GZG71_k121_124	2109380	Kaiju
GZG71_k121_368	2006394	Kaiju
GZG71_k121_916	2559587	Kaiju
GZG71_k121_370	2109380	Kaiju
GZG71_k121_431	2559587	Kaiju
GZG71_k121_1696	1923660	Kaiju
GZG71_k121_1215	2109380	Kaiju
GZG71_k121_1335	2006394	Kaiju
GZG71_k121_917	1923660	Kaiju
GZG71_k121_1698	2559587	Kaiju
GZG71_k121_371	2109380	Kaiju
GZG71_k121_1279	2109380	Kaiju
GZG71_k121_1336	2109380	Kaiju
GZG71_k121_918	2006394	Kaiju
GZG71_k121_9	1923660	Kaiju
GZG71_k121_919	2109380	Kaiju
GZG71_k121_854	2109380	Kaiju
GZG71_k121_1700	2109380	Kaiju
GZG71_k121_374	2559587	Kaiju
GZG71_k121_920	2109380	Kaiju
GZG71_k121_10	2006394	Kaiju
GZG71_k121_1701	2006394	Kaiju
GZG71_k121_554	2559587	Kaiju
GZG71_k121_1453	2847851	Kaiju
GZG71_k121_63	1922926	Kaiju
GZG71_k121_1281	2006394	Kaiju
GZG71_k121_555	2109380	Kaiju
GZG71_k121_1814	2559587	Kaiju
GZG71_k121_1513	2109380	Kaiju
GZG71_k121_1157	2559587	Kaiju
GZG71_k121_1099	2006394	Kaiju
GZG71_k121_1283	1923660	Kaiju
GZG71_k121_859	2109380	Kaiju
GZG71_k121_557	1923660	Kaiju
GZG71_k121_1158	1923660	Kaiju
GZG71_k121_860	2109380	Kaiju
GZG71_k121_1284	2109380	Kaiju
GZG71_k121_1100	1923660	Kaiju
GZG71_k121_14	2006394	Kaiju
GZG71_k121_1160	2559587	Kaiju
GZG71_k121_1396	2109380	Kaiju
GZG71_k121_1752	2109380	Kaiju
GZG71_k121_1287	2109380	Kaiju
GZG71_k121_559	1923660	Kaiju
GZG71_k121_1162	2109380	Kaiju
GZG71_k121_377	2109380	Kaiju
GZG71_k121_1222	1923660	Kaiju
GZG71_k121_16	1923660	Kaiju
GZG71_k121_1223	2559587	Kaiju
GZG71_k121_1107	2006394	Kaiju
GZG71_k121_562	1923660	Kaiju
GZG71_k121_435	2109380	Kaiju
GZG71_k121_1165	2559587	Kaiju
GZG71_k121_1225	1923660	Kaiju
GZG71_k121_1341	2109380	Kaiju
GZG71_k121_682	1923727	Kaiju
GZG71_k121_1032	2006394	Kaiju
GZG71_k121_564	2109380	Kaiju
GZG71_k121_1226	1923660	Kaiju
GZG71_k121_437	2559587	Kaiju
GZG71_k121_1874	1923660	Kaiju
GZG71_k121_18	1923660	Kaiju
GZG71_k121_1108	2006394	Kaiju
GZG71_k121_382	2559587	Kaiju
GZG71_k121_568	2109380	Kaiju
GZG71_k121_19	2109380	Kaiju
GZG71_k121_20	2559587	Kaiju
GZG71_k121_383	2109380	Kaiju
GZG71_k121_1633	2559587	Kaiju
GZG71_k121_1170	2109380	Kaiju
GZG71_k121_22	2109380	Kaiju
GZG71_k121_734	2006394	Kaiju
GZG71_k121_321	1923660	Kaiju
GZG71_k121_1172	2006394	Kaiju
GZG71_k121_1637	2559587	Kaiju
GZG71_k121_1231	2006394	Kaiju
GZG71_k121_24	2006394	Kaiju
GZG71_k121_689	2559587	Kaiju
GZG71_k121_1292	2109380	Kaiju
GZG71_k121_1175	2006394	Kaiju
GZG71_k121_1345	2109380	Kaiju
GZG71_k121_1234	2109380	Kaiju
GZG71_k121_691	1923660	Kaiju
GZG71_k121_126	1923660	Kaiju
GZG71_k121_325	2109380	Kaiju
GZG71_k121_863	2109380	Kaiju
GZG71_k121_1236	1923660	Kaiju
GZG71_k121_571	2109380	Kaiju
GZG71_k121_64	2006394	Kaiju
GZG71_k121_1180	1923660	Kaiju
GZG71_k121_865	1514665	Kaiju
GZG71_k121_572	2559587	Kaiju
GZG71_k121_65	2559587	Kaiju
GZG71_k121_386	2559587	Kaiju
GZG71_k121_329	2109380	Kaiju
GZG71_k121_1181	2109380	Kaiju
GZG71_k121_921	1923660	Kaiju
GZG71_k121_253	2109380	Kaiju
GZG71_k121_1239	2559587	Kaiju
GZG71_k121_387	2559587	Kaiju
GZG71_k121_1240	2109380	Kaiju
GZG71_k121_255	2109380	Kaiju
GZG71_k121_388	2559587	Kaiju
GZG71_k121_331	1923660	Kaiju
GZG71_k121_922	2559587	Kaiju
GZG71_k121_1347	2006394	Kaiju
GZG71_k121_1241	2559587	Kaiju
GZG71_k121_923	2109380	Kaiju
GZG71_k121_256	2109380	Kaiju
GZG71_k121_333	2109380	Kaiju
GZG71_k121_1243	2559587	Kaiju
GZG71_k121_334	1923660	Kaiju
GZG71_k121_257	2006394	Kaiju
GZG71_k121_866	2847851	Kaiju
GZG71_k121_1517	2109380	Kaiju
GZG71_k121_1190	2006394	Kaiju
GZG71_k121_1519	2006394	Kaiju
GZG71_k121_259	1923660	Kaiju
GZG71_k121_1245	1923660	Kaiju
GZG71_k121_1350	2559587	Kaiju
GZG71_k121_1647	2109380	Kaiju
GZG71_k121_1520	1923660	Kaiju
GZG71_k121_1111	2109380	Kaiju
GZG71_k121_576	2109380	Kaiju
GZG71_k121_28	2006394	Kaiju
GZG71_k121_1193	1923660	Kaiju
GZG71_k121_262	2585030	Kaiju
GZG71_k121_868	1923660	Kaiju
GZG71_k121_1352	2109380	Kaiju
GZG71_k121_29	2109380	Kaiju
GZG71_k121_578	1923660	Kaiju
GZG71_k121_1294	2109380	Kaiju
GZG71_k121_869	2006394	Kaiju
GZG71_k121_264	2559587	Kaiju
GZG71_k121_339	2006394	Kaiju
GZG71_k121_66	1923660	Kaiju
GZG71_k121_980	2006394	Kaiju
GZG71_k121_342	2109380	Kaiju
GZG71_k121_1296	1923660	Kaiju
GZG71_k121_30	1923660	Kaiju
GZG71_k121_981	2559587	Kaiju
GZG71_k121_343	2559587	Kaiju
GZG71_k121_1706	2006394	Kaiju
GZG71_k121_1197	2109380	Kaiju
GZG71_k121_1359	2006394	Kaiju
GZG71_k121_344	2006394	Kaiju
GZG71_k121_1118	2006394	Kaiju
GZG71_k121_392	2006394	Kaiju
GZG71_k121_1361	2006394	Kaiju
GZG71_k121_345	2006394	Kaiju
GZG71_k121_1299	2109380	Kaiju
GZG71_k121_346	2006394	Kaiju
GZG71_k121_394	2109380	Kaiju
GZG71_k121_581	2559587	Kaiju
GZG71_k121_873	2109380	Kaiju
GZG71_k121_34	2006394	Kaiju
GZG71_k121_1366	2109380	Kaiju
GZG71_k121_396	2006394	Kaiju
GZG71_k121_875	2006394	Kaiju
GZG71_k121_1123	2006394	Kaiju
GZG71_k121_1204	2109380	Kaiju
GZG71_k121_1368	2006394	Kaiju
GZG71_k121_35	2109380	Kaiju
GZG71_k121_397	2559587	Kaiju
GZG71_k121_989	2559587	Kaiju
GZG71_k121_1126	2559587	Kaiju
GZG71_k121_1397	2006394	Kaiju
GZG71_k121_991	2109380	Kaiju
GZG71_k121_1371	1923660	Kaiju
GZG71_k121_353	2109380	Kaiju
GZG71_k121_587	2006394	Kaiju
GZG71_k121_1399	2109380	Kaiju
GZG71_k121_129	1923660	Kaiju
GZG71_k121_992	2109380	Kaiju
GZG71_k121_1034	2559587	Kaiju
GZG71_k121_37	2006394	Kaiju
GZG71_k121_993	2109380	Kaiju
GZG71_k121_590	1923660	Kaiju
GZG71_k121_1035	2559587	Kaiju
GZG71_k121_1127	1923660	Kaiju
GZG71_k121_401	2559587	Kaiju
GZG71_k121_67	2109380	Kaiju
GZG71_k121_1128	2109380	Kaiju
GZG71_k121_1711	2006394	Kaiju
GZG71_k121_1527	1923660	Kaiju
GZG71_k121_1129	2559587	Kaiju
GZG71_k121_1037	2006394	Kaiju
GZG71_k121_1130	2006394	Kaiju
GZG71_k121_594	2109380	Kaiju
GZG71_k121_929	2006394	Kaiju
GZG71_k121_1401	2109380	Kaiju
GZG71_k121_1247	2109380	Kaiju
GZG71_k121_1379	2109380	Kaiju
GZG71_k121_38	1923660	Kaiju
GZG71_k121_1380	1923660	Kaiju
GZG71_k121_1039	2559587	Kaiju
GZG71_k121_933	2006394	Kaiju
GZG71_k121_274	2109380	Kaiju
GZG71_k121_1134	2109380	Kaiju
GZG71_k121_1384	2109380	Kaiju
GZG71_k121_1040	2109380	Kaiju
GZG71_k121_1385	2006394	Kaiju
GZG71_k121_358	2109380	Kaiju
GZG71_k121_995	2006394	Kaiju
GZG71_k121_275	2006394	Kaiju
GZG71_k121_42	2006394	Kaiju
GZG71_k121_1304	2006394	Kaiju
GZG71_k121_1042	1923660	Kaiju
GZG71_k121_1387	2109380	Kaiju
GZG71_k121_359	2109380	Kaiju
GZG71_k121_996	2559587	Kaiju
GZG71_k121_1388	2109380	Kaiju
GZG71_k121_360	1923660	Kaiju
GZG71_k121_72	1514665	Kaiju
GZG71_k121_1307	2559587	Kaiju
GZG71_k121_1390	2109380	Kaiju
GZG71_k121_1138	2006394	Kaiju
GZG71_k121_47	1923660	Kaiju
GZG71_k121_1391	1923660	Kaiju
GZG71_k121_1043	1923298	Kaiju
GZG71_k121_278	1923660	Kaiju
GZG71_k121_1140	2109380	Kaiju
GZG71_k121_1310	2109380	Kaiju
GZG71_k121_1141	2006394	Kaiju
GZG71_k121_279	2109380	Kaiju
GZG71_k121_1142	2006394	Kaiju
GZG71_k121_365	1923660	Kaiju
GZG71_k121_1000	2109380	Kaiju
GZG71_k121_52	2109380	Kaiju
GZG71_k121_1312	2559587	Kaiju
GZG71_k121_1048	1923660	Kaiju
GZG71_k121_53	2559587	Kaiju
GZG71_k121_1313	2109380	Kaiju
GZG71_k121_1145	2109380	Kaiju
GZG71_k121_1002	2559587	Kaiju
GZG71_k121_1146	2559587	Kaiju
GZG71_k121_78	1923660	Kaiju
GZG71_k121_1003	2006394	Kaiju
GZG71_k121_79	1923660	Kaiju
GZG71_k121_407	2559587	Kaiju
GZG71_k121_286	1923660	Kaiju
GZG71_k121_498	2559587	Kaiju
GZG71_k121_1147	2559587	Kaiju
GZG71_k121_1004	2006394	Kaiju
GZG71_k121_81	2109380	Kaiju
GZG71_k121_287	1923660	Kaiju
GZG71_k121_1321	2559587	Kaiju
GZG71_k121_1006	2109380	Kaiju
GZG71_k121_499	2109380	Kaiju
GZG71_k121_1148	2559587	Kaiju
GZG71_k121_83	2109380	Kaiju
GZG71_k121_289	1923660	Kaiju
GZG71_k121_412	2559587	Kaiju
GZG71_k121_501	2559587	Kaiju
GZG71_k121_1150	2559587	Kaiju
GZG71_k121_935	2006394	Kaiju
GZG71_k121_1151	2109380	Kaiju
GZG71_k121_292	1923660	Kaiju
GZG71_k121_936	2006394	Kaiju
GZG71_k121_418	2006394	Kaiju
GZG71_k121_937	2006394	Kaiju
GZG71_k121_1326	2559587	Kaiju
GZG71_k121_296	1923660	Kaiju
GZG71_k121_1011	1923660	Kaiju
GZG71_k121_939	1923660	Kaiju
GZG71_k121_420	2006394	Kaiju
GZG71_k121_1327	2109380	Kaiju
GZG71_k121_1055	2109380	Kaiju
GZG71_k121_298	1923660	Kaiju
GZG71_k121_1329	2109380	Kaiju
GZG71_k121_190	2559587	Kaiju
GZG71_k121_423	2559587	Kaiju
GZG71_k121_945	1922348	Kaiju
GZG71_k121_1057	2109380	Kaiju
GZG71_k121_302	2006394	Kaiju
GZG71_k121_946	2109380	Kaiju
GZG71_k121_426	2109380	Kaiju
GZG71_k121_303	2006394	Kaiju
GZG71_k121_1061	1923660	Kaiju
GZG71_k121_600	2006394	Kaiju
GZG71_k121_1062	2109380	Kaiju
GZG71_k121_952	2109380	Kaiju
GZG71_k121_602	2109380	Kaiju
GZG71_k121_1016	1923660	Kaiju
GZG71_k121_953	2109380	Kaiju
GZG71_k121_806	1923660	Kaiju
GZG71_k121_1063	2109380	Kaiju
GZG71_k121_604	2006394	Kaiju
GZG71_k121_503	1923660	Kaiju
GZG71_k121_606	2109380	Kaiju
GZG71_k121_504	2559587	Kaiju
GZG71_k121_506	2559587	Kaiju
GZG71_k121_958	2006394	Kaiju
GZG71_k121_1019	1923660	Kaiju
GZG71_k121_510	1923660	Kaiju
GZG71_k121_962	2006394	Kaiju
GZG71_k121_511	1922348	Kaiju
GZG71_k121_1021	2109380	Kaiju
GZG71_k121_514	2109380	Kaiju
GZG71_k121_965	1923660	Kaiju
GZG71_k121_1024	1922348	Kaiju
GZG71_k121_516	1923660	Kaiju
GZG71_k121_1025	1923660	Kaiju
GZG71_k121_519	2006394	Kaiju
GZG71_k121_968	2006394	Kaiju
GZG71_k121_520	1923660	Kaiju
GZG71_k121_1028	2559587	Kaiju
GZG71_k121_1029	2559587	Kaiju
GZG71_k121_521	390845	Kaiju
GZG71_k121_1030	2109380	Kaiju
GZG71_k121_523	2109380	Kaiju
GZG71_k121_1031	2109380	Kaiju
GZG71_k121_524	2006394	Kaiju
GZG71_k121_525	2006394	Kaiju
GZG71_k121_532	2559587	Kaiju
GZG71_k121_193	2109380	Kaiju
GZG71_k121_194	2006394	Kaiju
GZG71_k121_534	2006394	Kaiju
GZG71_k121_535	1923660	Kaiju
GZG71_k121_196	2006394	Kaiju
GZG71_k121_810	2109380	Kaiju
GZG71_k121_539	1923660	Kaiju
GZG71_k121_543	2109380	Kaiju
GZG71_k121_548	2006394	Kaiju
GZG71_k121_201	1923660	Kaiju
GZG71_k121_816	2006394	Kaiju
GZG71_k121_202	2006394	Kaiju
GZG71_k121_205	2109380	Kaiju
GZG71_k121_822	2109380	Kaiju
GZG71_k121_823	1923660	Kaiju
GZG71_k121_207	2109380	Kaiju
GZG71_k121_208	2006394	Kaiju
GZG71_k121_55	1923660	Kaiju
GZG71_k121_828	2559587	Kaiju
GZG71_k121_441	2109380	Kaiju
GZG71_k121_209	1514665	Kaiju
GZG71_k121_443	1923660	Kaiju
GZG71_k121_830	2109380	Kaiju
GZG71_k121_447	2006394	Kaiju
GZG71_k121_831	2559587	Kaiju
GZG71_k121_453	2109380	Kaiju
GZG71_k121_454	2006394	Kaiju
GZG71_k121_834	2006394	Kaiju
GZG71_k121_836	2109380	Kaiju
GZG71_k121_458	1923660	Kaiju
GZG71_k121_210	2006394	Kaiju
GZG71_k121_459	2006394	Kaiju
GZG71_k121_460	1923660	Kaiju
GZG71_k121_212	2006394	Kaiju
GZG71_k121_1574	2006394	Kaiju
GZG71_k121_1716	2006394	Kaiju
GZG71_k121_1576	1923660	Kaiju
GZG71_k121_840	2006394	Kaiju
GZG71_k121_215	2006394	Kaiju
GZG71_k121_1580	2006394	Kaiju
GZG71_k121_1581	2109380	Kaiju
GZG71_k121_1584	1513196	Kaiju
GZG71_k121_1755	2006394	Kaiju
GZG71_k121_1585	2109380	Kaiju
GZG71_k121_1756	1923660	Kaiju
GZG71_k121_1586	2006394	Kaiju
GZG71_k121_1457	1923660	Kaiju
GZG71_k121_1757	1923660	Kaiju
GZG71_k121_1532	2109380	Kaiju
GZG71_k121_1878	1923660	Kaiju
GZG71_k121_1460	2006394	Kaiju
GZG71_k121_1879	2109380	Kaiju
GZG71_k121_843	2006394	Kaiju
GZG71_k121_1403	2006394	Kaiju
GZG71_k121_1880	2559587	Kaiju
GZG71_k121_1881	1923660	Kaiju
GZG71_k121_1407	2006394	Kaiju
GZG71_k121_1408	2109380	Kaiju
GZG71_k121_1462	2109380	Kaiju
GZG71_k121_1250	2109380	Kaiju
GZG71_k121_1412	2006394	Kaiju
GZG71_k121_1254	2006394	Kaiju
GZG71_k121_1758	2559587	Kaiju
GZG71_k121_1414	2109380	Kaiju
GZG71_k121_1467	2559587	Kaiju
GZG71_k121_1468	1923660	Kaiju
GZG71_k121_1469	2109380	Kaiju
GZG71_k121_304	2109380	Kaiju
GZG71_k121_218	2109380	Kaiju
GZG71_k121_1473	2109380	Kaiju
GZG71_k121_1536	2109380	Kaiju
GZG71_k121_1262	2109380	Kaiju
GZG71_k121_220	1923660	Kaiju
GZG71_k121_1420	1923335	Kaiju
GZG71_k121_1760	2109380	Kaiju
GZG71_k121_1423	1514665	Kaiju
GZG71_k121_1268	2109380	Kaiju
GZG71_k121_1479	1923660	Kaiju
GZG71_k121_1270	2559587	Kaiju
GZG71_k121_1426	2109380	Kaiju
GZG71_k121_1427	1923660	Kaiju
GZG71_k121_1542	1923660	Kaiju
GZG71_k121_1763	2006394	Kaiju
GZG71_k121_84	2006394	Kaiju
GZG71_k121_1432	1923660	Kaiju
GZG71_k121_1483	2109380	Kaiju
GZG71_k121_1484	1923660	Kaiju
GZG71_k121_1764	2109380	Kaiju
GZG71_k121_85	2006394	Kaiju
GZG71_k121_225	2559587	Kaiju
GZG71_k121_86	2559587	Kaiju
GZG71_k121_1485	2006394	Kaiju
GZG71_k121_227	2109380	Kaiju
GZG71_k121_230	2006394	Kaiju
GZG71_k121_1765	2109380	Kaiju
GZG71_k121_1766	1923660	Kaiju
GZG71_k121_466	345201	Kaiju
GZG71_k121_89	2109380	Kaiju
GZG71_k121_1448	2109380	Kaiju
GZG71_k121_468	2559587	Kaiju
GZG71_k121_1449	1923660	Kaiju
GZG71_k121_1489	2109380	Kaiju
GZG71_k121_234	2109380	Kaiju
GZG71_k121_469	2006394	Kaiju
GZG71_k121_1769	1923660	Kaiju
GZG71_k121_1493	2109380	Kaiju
GZG71_k121_475	2109380	Kaiju
GZG71_k121_476	1923660	Kaiju
GZG71_k121_1494	2109380	Kaiju
GZG71_k121_477	2559587	Kaiju
GZG71_k121_1497	2559587	Kaiju
GZG71_k121_1590	2109380	Kaiju
GZG71_k121_90	2109380	Kaiju
GZG71_k121_239	2109380	Kaiju
GZG71_k121_1591	2109380	Kaiju
GZG71_k121_1771	2109380	Kaiju
GZG71_k121_241	2006394	Kaiju
GZG71_k121_1772	2006394	Kaiju
GZG71_k121_91	2109380	Kaiju
GZG71_k121_697	2006394	Kaiju
GZG71_k121_1070	1923660	Kaiju
GZG71_k121_699	1923660	Kaiju
GZG71_k121_1558	2109380	Kaiju
GZG71_k121_1498	1923660	Kaiju
GZG71_k121_95	1923660	Kaiju
GZG71_k121_1559	2109380	Kaiju
GZG71_k121_1500	2109380	Kaiju
GZG71_k121_1599	2559587	Kaiju
GZG71_k121_1600	2559587	Kaiju
GZG71_k121_1504	2006394	Kaiju
GZG71_k121_1776	2109380	Kaiju
GZG71_k121_1604	2109380	Kaiju
GZG71_k121_1080	2006394	Kaiju
GZG71_k121_1605	2109380	Kaiju
GZG71_k121_99	2109380	Kaiju
GZG71_k121_1561	2109380	Kaiju
GZG71_k121_1083	2109380	Kaiju
GZG71_k121_100	2109380	Kaiju
GZG71_k121_1562	2109380	Kaiju
GZG71_k121_1609	2006394	Kaiju
GZG71_k121_1084	2006394	Kaiju
GZG71_k121_1563	2109380	Kaiju
GZG71_k121_101	2109380	Kaiju
GZG71_k121_702	2109380	Kaiju
GZG71_k121_1087	2559587	Kaiju
GZG71_k121_103	2006394	Kaiju
GZG71_k121_1612	1923660	Kaiju
GZG71_k121_1510	2006394	Kaiju
GZG71_k121_1088	2559587	Kaiju
GZG71_k121_741	2006394	Kaiju
GZG71_k121_104	2109380	Kaiju
GZG71_k121_1511	1514665	Kaiju
GZG71_k121_743	2109380	Kaiju
GZG71_k121_106	2109380	Kaiju
GZG71_k121_1566	1923660	Kaiju
GZG71_k121_1618	1923660	Kaiju
GZG71_k121_744	2006394	Kaiju
GZG71_k121_1090	2109380	Kaiju
GZG71_k121_1620	2109380	Kaiju
GZG71_k121_108	2006394	Kaiju
GZG71_k121_109	2006394	Kaiju
GZG71_k121_1568	2109380	Kaiju
GZG71_k121_1091	2006394	Kaiju
GZG71_k121_1622	2109380	Kaiju
GZG71_k121_1623	2109380	Kaiju
GZG71_k121_110	2109380	Kaiju
GZG71_k121_1624	2559587	Kaiju
GZG71_k121_1781	1923660	Kaiju
GZG71_k121_1625	2109380	Kaiju
GZG71_k121_111	2109380	Kaiju
GZG71_k121_1783	1923660	Kaiju
GZG71_k121_113	2006394	Kaiju
GZG71_k121_1571	2559587	Kaiju
GZG71_k121_1630	2109380	Kaiju
GZG71_k121_1653	2559587	Kaiju
GZG71_k121_1631	2006394	Kaiju
GZG71_k121_1785	2109380	Kaiju
GZG71_k121_1787	2109380	Kaiju
GZG71_k121_116	2109380	Kaiju
GZG71_k121_117	2006394	Kaiju
GZG71_k121_1657	2109380	Kaiju
GZG71_k121_1658	2109380	Kaiju
GZG71_k121_1660	2559587	Kaiju
GZG71_k121_1788	2109380	Kaiju
GZG71_k121_1789	2109380	Kaiju
GZG71_k121_1790	2109380	Kaiju
GZG71_k121_1667	2109380	Kaiju
GZG71_k121_1791	2109380	Kaiju
GZG71_k121_1671	2109380	Kaiju
GZG71_k121_1793	2006394	Kaiju
GZG71_k121_1675	2006394	Kaiju
GZG71_k121_118	1923660	Kaiju
GZG71_k121_1677	2109380	Kaiju
GZG71_k121_120	2109380	Kaiju
GZG71_k121_1678	1923660	Kaiju
GZG71_k121_1679	2006394	Kaiju
GZG71_k121_1795	2109380	Kaiju
GZG71_k121_1685	2006394	Kaiju
GZG71_k121_1686	2006394	Kaiju
GZG71_k121_1689	2109380	Kaiju
GZG71_k121_1690	2109380	Kaiju
GZG71_k121_1691	2006394	Kaiju
GZG71_k121_243	1923660	Kaiju
GZG71_k121_1882	2109380	Kaiju
GZG71_k121_133	2109380	Kaiju
GZG71_k121_134	2559587	Kaiju
GZG71_k121_135	2109380	Kaiju
GZG71_k121_1798	2006394	Kaiju
GZG71_k121_1885	2109380	Kaiju
GZG71_k121_137	2109380	Kaiju
GZG71_k121_1800	2109380	Kaiju
GZG71_k121_1803	2006394	Kaiju
GZG71_k121_138	390845	Kaiju
GZG71_k121_1809	2109380	Kaiju
GZG71_k121_142	1923660	Kaiju
GZG71_k121_1888	2800906	Kaiju
GZG71_k121_143	2109380	Kaiju
GZG71_k121_1890	2006394	Kaiju
GZG71_k121_1891	2109380	Kaiju
GZG71_k121_1810	2559587	Kaiju
GZG71_k121_1896	2559587	Kaiju
GZG71_k121_150	2109380	Kaiju
GZG71_k121_1899	2006394	Kaiju
GZG71_k121_153	2006394	Kaiju
GZG71_k121_154	1923660	Kaiju
GZG71_k121_878	2559587	Kaiju
GZG71_k121_1902	1923660	Kaiju
GZG71_k121_1904	2109380	Kaiju
GZG71_k121_158	1923660	Kaiju
GZG71_k121_159	2559587	Kaiju
GZG71_k121_885	1923660	Kaiju
GZG71_k121_1906	2109380	Kaiju
GZG71_k121_160	1923660	Kaiju
GZG71_k121_886	1923660	Kaiju
GZG71_k121_1907	1923660	Kaiju
GZG71_k121_163	2109380	Kaiju
GZG71_k121_1909	2559587	Kaiju
GZG71_k121_164	1923660	Kaiju
GZG71_k121_165	2109380	Kaiju
GZG71_k121_891	1923660	Kaiju
GZG71_k121_167	2109380	Kaiju
GZG71_k121_898	2559587	Kaiju
GZG71_k121_613	2109380	Kaiju
GZG71_k121_170	2109380	Kaiju
GZG71_k121_1911	2109380	Kaiju
GZG71_k121_900	1923660	Kaiju
GZG71_k121_175	2109380	Kaiju
GZG71_k121_1727	2006394	Kaiju
GZG71_k121_618	2006394	Kaiju
GZG71_k121_178	1923660	Kaiju
GZG71_k121_619	2006394	Kaiju
GZG71_k121_703	2006394	Kaiju
GZG71_k121_180	1923660	Kaiju
GZG71_k121_621	2109380	Kaiju
GZG71_k121_704	2109380	Kaiju
GZG71_k121_705	2109380	Kaiju
GZG71_k121_1735	1676183	Kaiju
GZG71_k121_623	2006394	Kaiju
GZG71_k121_1736	2559587	Kaiju
GZG71_k121_708	1923660	Kaiju
GZG71_k121_1915	1923660	Kaiju
GZG71_k121_712	2109380	Kaiju
GZG71_k121_632	1923660	Kaiju
GZG71_k121_1920	2006394	Kaiju
GZG71_k121_635	1923660	Kaiju
GZG71_k121_1921	2109380	Kaiju
GZG71_k121_636	2109380	Kaiju
GZG71_k121_637	2109380	Kaiju
GZG71_k121_1741	2006394	Kaiju
GZG71_k121_1742	2006394	Kaiju
GZG71_k121_638	2109380	Kaiju
GZG71_k121_482	1923660	Kaiju
GZG71_k121_1743	2109380	Kaiju
GZG71_k121_725	2109380	Kaiju
GZG71_k121_641	1922926	Kaiju
GZG71_k121_486	2559587	Kaiju
GZG71_k121_903	2559587	Kaiju
GZG71_k121_904	1923660	Kaiju
GZG71_k121_643	2109380	Kaiju
GZG71_k121_1750	2006394	Kaiju
GZG71_k121_905	2109380	Kaiju
GZG71_k121_906	1514665	Kaiju
GZG71_k121_647	2109380	Kaiju
GZG71_k121_649	2006394	Kaiju
GZG71_k121_910	2109380	Kaiju
GZG71_k121_911	2559587	Kaiju
GZG71_k121_651	2109380	Kaiju
GZG71_k121_652	2559587	Kaiju
GZG71_k121_654	2109380	Kaiju
GZG71_k121_1929	2109380	Kaiju
GZG71_k121_1931	2109380	Kaiju
GZG71_k121_659	2559587	Kaiju
GZG71_k121_661	2109380	Kaiju
GZG71_k121_662	2006394	Kaiju
GZG71_k121_668	2006394	Kaiju
GZG71_k121_670	2109380	Kaiju
GZG71_k121_1817	1513199	Kaiju
GZG71_k121_1818	2559587	Kaiju
GZG71_k121_1819	2109380	Kaiju
GZG71_k121_1824	2109380	Kaiju
GZG71_k121_1828	2109380	Kaiju
GZG71_k121_1832	2109380	Kaiju
GZG71_k121_1834	2109380	Kaiju
GZG71_k121_1841	1923660	Kaiju
GZG71_k121_1847	2006394	Kaiju
GZG71_k121_1848	2006394	Kaiju
GZG71_k121_1853	1514665	Kaiju
GZG71_k121_1856	2109380	Kaiju
GZG71_k121_1859	2559587	Kaiju
GZG71_k121_1862	1923726	Kaiju
GZG71_k121_1868	2006394	Kaiju
GZG71_k121_1869	2109380	Kaiju
GZG71_k121_749	2109380	Kaiju
GZG71_k121_750	2109380	Kaiju
GZG71_k121_757	2109380	Kaiju
GZG71_k121_758	2006394	Kaiju
GZG71_k121_759	2006394	Kaiju
GZG71_k121_760	2109380	Kaiju
GZG71_k121_762	1923660	Kaiju
GZG71_k121_771	1923660	Kaiju
GZG71_k121_775	2109380	Kaiju
GZG71_k121_777	2006394	Kaiju
GZG71_k121_778	2109380	Kaiju
GZG71_k121_782	1923660	Kaiju
GZG71_k121_783	2109380	Kaiju
GZG71_k121_784	2006394	Kaiju
GZG71_k121_785	2109380	Kaiju
GZG71_k121_786	2006394	Kaiju
GZG71_k121_788	2109380	Kaiju
GZG71_k121_790	2109380	Kaiju
GZG72_k121_15268	1923229	Kaiju
GZG72_k121_11799	1923697	Kaiju
GZG72_k121_21512	1608126	Kaiju
GZG72_k121_3470	1923229	Kaiju
GZG72_k121_13881	1922699	Kaiju
GZG72_k121_16659	129862	Kaiju
GZG72_k121_696	67082	Kaiju
GZG72_k121_2780	1923278	Kaiju
GZG72_k121_1390	1923229	Kaiju
GZG72_k121_16660	1423347	Kaiju
GZG72_k121_13	1923229	Kaiju
[truncated: 13,840 more rows]
