# Supplementary material for: Unveiling viral diversity and dynamics in mosquitoes through metagenomic analysis in Guizhou Province, China
Source: Infect Dis Poverty. 2025 Jun 19;14:51. doi: 10.1186/s40249-025-01321-9 (PMC12178013; doi:10.1186/s40249-025-01321-9)
Supplement: Supplementary file 11 — Additional file 11. Table S4 Results of BLAST searches (NR, NCBI Virus Genome, and ZVOER) for putative viruses after classification [file 40249_2025_1321_MOESM11_ESM.xlsx]

## Sheet: Sheet1
Table S4. Results of BLAST searches (NR, NCBI Virus Genome, and ZVOER) for putative viruses after classification.
Contig ID	Blast2NR	Blast2NCBI_VirusGenome	Blast2ZVOER	Putative virus
GZMS1_k121_305	UUG74035.1	KX883460.1	UUG74035.1	Hubei mosquito virus 3/Hubei Mosquito virus 3
GZMA4_k121_1955	APG79113.1	KX884633.1	APG79113.1	Hubei mosquito virus 5
GZG73_k121_29233	APG76216.1	KX883161.1	UCC70387.1	Hubei noda-like virus 5/Mayapan virus
GZMA2_k121_597	YP_009337744.1	KX883536.1	APG77143.1	Hubei narna-like virus 17
GZMK2_k121_1586	UUG74070.1	OL700106.1	UUG74070.1	XiangYun bunya-arena-like virus 5
GZMS3_k121_168	AJG39095.1	KM817626.1	AJG39095.1	Wuhan Mosquito Virus 7
GZG73_k121_24990	QQD36926.1	MW434864.1	APG75628.1	Aedes sobemo-like virus/Marma virus/Hubei Mosquito virus 2
GZG14_k121_501	QRW42372.1	ON952545.1	APG75763.1	Marma virus
GZG14_k121_336	BBO25553.1	MT096519.1	BBB04263.1	Culex permutotetra-like virus/Wenzhou sobemo-like virus 4/Shinobi tetravirus
GZMA4_k121_2816	QTW97779.1	MW452276.1	AJG39093.1	Wuhan Mosquito Virus 5
GZMS1_k121_1029	QFQ50494.1	MZ357111.1	ABR23663.1	Getah virus
GZMK2_k121_1189	UUG74187.1	KM817659.1	UUG74187.1	Wuhan Mosquito Virus 9
GZMA1_k121_1167	UUG74211.1	NA	NA	XiangYun tombus-noda-like virus 2
GZMA1_k121_1375	NA	NA	QTW97797.1	Riboviria sp.
GZMK1_k121_544	NA	OR784642.1	NA	Phasivirus phasiense
GZG73_k121_24827	NA	KX883163.1	NA	Hubei tombus-like virus 20
GZG71_k121_1862	NA	OQ067628.1	NA	Aedes partiti-like virus 2
GZMK1_k121_380	NA	ON955174.1	NA	Enontekio phenui-like virus 2
GZG73_k121_12817	NA	NA	AJI02599.1	AmbiAmbidensovirus sp.
GZMS5_k121_1263	NA	PP001040.1	NA	Yunnan picorna-like virus
GZMK4_k121_1531	NA	NA	QTW97812.1	Mononegavirales sp.
GZG11_k121_141	NA	NA	AJG39271.1	Xinzhou Mosquito Virus
GZMK2_k121_715	UUG74257.1	NA	NA	XiangYun toti-like virus 5
GZG73_k121_24918	NA	NA	QEM39289.1	Guadeloupe Mosquito virus
GZG72_k121_12322	NA	ON860478.1	NA	Nedre virus
GZG11_k121_985	NA	NA	BBJ32505.1	Bunyavirales sp.
GZG14_k121_450	NA	OR715784.1	NA	Aedes albopictus anphevirus
GZMA1_k121_393	NA	KU169880.1	NA	Anopheles cypovirus
GZMA2_k121_1020	QTW97826.1	NA	NA	Anphevirus sp.
GZG12_k121_656	NA	MF795135.1	NA	Aphid lethal paralysis virus
GZMK3_k121_131	NA	OR496498.1	NA	Apis mellifera associated triatovirus 1
GZMS5_k121_182	NA	OQ067695.1	NA	Armigeres orthomyxo-like virus 1
GZMS2_k121_2826	NA	LC775065.1	NA	Armigeres subalbatus rhabdovirus
GZMK1_k121_395	NA	KC954611.1	NA	Banna virus
GZMS7_k121_327	NA	MW434662.1	NA	Barstukas virus
GZG72_k121_3315	NA	OR951393.1	NA	Bat associated rhabdovirus 5
GZG72_k121_10891	NA	OR951094.1	NA	Bat astrovirus
GZG13_k121_137	NA	LC512861.1	NA	Bat sobemovirus
GZG72_k121_7513	NA	KY094066.1	NA	BeAn 58058 virus
GZMA1_k121_1415	NA	KX924639.1	NA	Biggievirus Mos11
GZG73_k121_13767	NA	KY559403.2	NA	Bovine alphaherpesvirus 5
GZMS2_k121_1935	NA	NA	QLJ83479.1	Broome luteo-like virus 1
GZG71_k121_138	NA	MN961199.1	NA	Cell fusing agent virus
GZG72_k121_726	NA	MN379612.1	NA	Chicken genomovirus
GZG16_k121_1799	AFS33782.1	NA	NA	Cowpea mild mottle virus
GZG72_k121_7124	NA	MT797264.1	NA	crane CRESS-DNA virus
GZG73_k121_27034	NA	LC513833.1	NA	Culex inatomii luteo-like virus
GZMK3_k121_50	NA	MW520425.1	NA	Culex pipiens orthomyxo-like virus
GZMK4_k121_537	NA	LC514399.1	NA	Culex pseudovishnui partitivirus
GZMK2_k121_1793	NA	OL700054.1	NA	Culex pseudovishnui rhabdo-like virus
GZMK2_k121_1528	NA	OQ067658.1	NA	Culex quinquefasciatus bunyavirus 1
GZMK4_k121_2296	NA	OQ067699.1	NA	Culex quinquefasciatus negev-like virus 1
GZG13_k121_515	NA	OQ067705.1	NA	Culex quinquefasciatus tymo-like virus
GZMS2_k121_3113	NA	OQ067690.1	NA	Culex rhabdo-like virus 2
GZMK1_k121_645	NA	OQ067710.1	NA	Culex tombus-like virus 1
GZMK2_k121_1703	YP_010799270.1	NA	NA	Culex tritaeniorhynchus Anphevirus
GZMA1_k121_674	NA	LC507097.1	NA	Culex tritaeniorhynchus Negev-like virus
GZMK2_k121_1493	NA	LC743513.1	NA	Culex tritaeniorhynchus rhabdovirus
GZG72_k121_18862	NA	MT153552.1	NA	Dipteran phasma-related virus
GZMS5_k121_138	NA	MW434736.1	NA	Elemess virus
GZMK2_k121_942	NA	OR192223.1	NA	Fangshan bunya-like virus
GZG72_k121_18548	NA	KR822289.1	NA	Fengkai orbivirus
GZG73_k121_22208	NA	MT792644.1	NA	French Guiana reovirus
GZMS3_k121_884	NA	KM205001.1	NA	Fukuoka virus
GZMK4_k121_1799	NA	MZ210033.1	NA	Fushun Phasmavirus 3
GZG72_k121_17922	NA	MW182904.1	NA	Gemykrogvirus
GZG71_k121_118	NA	MT361057.1	NA	Guangzhou sobemo-like virus
GZMK4_k121_1257	NA	MW784037.1	NA	Hainan orthomyxo-like virus 2
GZG72_k121_11832	NA	MW784096.1	NA	Henan mamastrovirus 1
GZG72_k121_8467	NA	KX883703.1	NA	Hubei arthropod virus 1
GZMA1_k121_773	NA	MF176389.1	NA	Hubei chryso-like virus 1
GZG72_k121_9550	NA	OK491514.1	NA	Hubei diptera virus 6
GZMS2_k121_861	NA	KX882832.1	NA	Hubei mosquito virus 2
GZG72_k121_17780	NA	KX883137.1	NA	Hubei noda-like virus 23
GZMK4_k121_1037	NA	LC514401.1	NA	Hubei partiti-like virus 22
GZG72_k121_19603	NA	KX884206.1	NA	Hubei partiti-like virus 51
GZMK4_k121_1758	NA	KX883449.1	NA	Hubei permutotetra-like virus 3
GZG72_k121_13020	NA	OL700063.1	NA	Hubei picorna-like virus 55
GZG72_k121_15385	NA	KX883701.1	NA	Hubei picorna-like virus 58
GZG73_k121_5602	NA	KX883682.1	NA	Hubei picorna-like virus 59
GZG72_k121_9032	NA	OL700064.1	NA	Hubei picorna-like virus 61
GZMS6_k121_776	NA	KX883686.1	NA	Hubei picorna-like virus 62
GZG72_k121_6535	NA	OL700065.1	NA	Hubei reo-like virus 12
GZMK3_k121_102	NA	OL700066.1	NA	Hubei reo-like virus 7
GZMA1_k121_1178	NA	KX884636.1	NA	Hubei reo-like virus 8
GZMS3_k121_1418	NA	KX882766.1	NA	Hubei sobemo-like virus 41
GZG73_k121_25892	NA	KX882963.1	NA	Hubei toti-like virus 10
GZMA1_k121_802	NA	NA	APG77643.1	Hubei virga-like virus 1
GZMA4_k121_483	NA	KX883775.1	NA	Hubei virga-like virus 21
GZG72_k121_12217	NA	ON325773.1	NA	Human endogenous retrovirus K
GZG72_k121_20347	NA	MH590571.1	NA	human gammaherpesvirus 4
GZG72_k121_3198	NA	OM204835.1	NA	Human immunodeficiency virus 1
GZG12_k121_354	NA	MH121115.1	NA	Human mastadenovirus C
GZG72_k121_16374	NA	MP134365.1	NA	Human papillomavirus 45
GZMS7_k121_836	NA	MW858085.1	NA	Iflavirus sp.
GZG72_k121_13784	NA	OM912681.1	NA	Infectious bronchitis virus
GZG72_k121_21320	NA	MN203203.1	NA	Insect-associated tombusvirus 1
GZMK1_k121_581	NA	MH184571.1	NA	Japanese encephalitis virus
GZMS2_k121_1481	NA	MT240824.1	NA	Menghai virus
GZG72_k121_18162	QJB19732.1	NA	NA	Microvirus sp.
GZG73_k121_4737	NA	OQ067703.1	NA	Mosquito sobemo-like virus 1
GZG71_k121_1453	NA	NA	AEF58760.1	Mosquito VEM Anellovirus
GZG72_k121_15021	NA	MK978772.1	NA	Moumouvirus maliensis
GZG15_k121_2865	NA	MW520398.1	NA	Nea chili luteo-like virus
GZMK4_k121_361	NA	MT317156.1	NA	Nilaparvata lugens reovirus
GZMA1_k121_1221	NA	AB555544.1	NA	Omono River virus
GZMK2_k121_852	NA	LC743511.1	NA	Ophiovirus ishikawaense
GZG72_k121_18025	NA	KX455488.1	NA	Orbivirus
GZMA4_k121_1159	NA	MW452283.1	NA	Orthophasmavirus wuhanense
GZG72_k121_8494	NA	MT138298.1	NA	Parvo-like hybrid virus UC4
GZG72_k121_17668	NA	M81413.1	NA	Pepper mild mottle virus
GZG73_k121_5887	NA	MH706739.1	NA	Potato virus
GZG73_k121_26506	NA	MN531141.1	NA	Puma lentivirus
GZMK4_k121_2405	NA	MT568529.1	NA	Pyongtaek Culex Orthomyxovirus
GZMK4_k121_1071	NA	MT568530.1	NA	Pyongtaek Culex sobemo-like virus
GZG72_k121_4149	NA	MT568532.1	NA	Pyongtaek Culex Solemovirus
GZMK1_k121_415	NA	MG719525.1	NA	Quang Binh virus
GZMK4_k121_2456	NA	MZ209866.1	NA	Sanya sesamia inferens phasmavirus 1
GZG71_k121_218	NA	MF094134.1	NA	Sarawak virus
GZG12_k121_531	NA	OV196022.1	NA	Severe acute respiratory syndrome coronavirus 2
GZG72_k121_8506	NA	LC270813.1	NA	Shinobi tetravirus
GZMS7_k121_283	NA	MZ556309.1	NA	Sichuan mosquito sobemo-like virus
GZG72_k121_10719	NA	AF065725.1	NA	Stealth virus 1
GZMS4_k121_700	NA	MG551503.1	NA	Tanay virus
GZG72_k121_15610	NA	HE818445.1	NA	Tobacco mosaic virus
GZG73_k121_5435	NA	JF937662.1	NA	Torque teno sus virus 1a
GZG11_k121_1274	NA	X07441.1	NA	Turnip yellow mosaic virus
GZMA4_k121_3482	NA	NA	QRD99872.1	Unclassified viruses
GZMA1_k121_705	NA	KX882830.1	NA	Wenzhou sobemo-like virus 3
GZG15_k121_2105	NA	LC770111.1	NA	Wenzhou sobemo-like virus 4
GZMK2_k121_532	NA	LC512738.1	NA	Wenzhou tombus-like virus 11
GZMK4_k121_854	NA	KM817752.1	NA	Wuhan Insect virus 1
GZMS3_k121_1499	NA	KX884103.1	NA	Wuhan insect virus 23
GZMA3_k121_299	NA	KM817697.1	NA	Wuhan mosquito virus 1
GZMK4_k121_643	NA	KM817759.1	NA	Wuhan Mosquito Virus 2
GZMA1_k121_1607	NA	KM817623.1	NA	Wuhan Mosquito Virus 4
GZMS6_k121_681	NA	KM817625.1	NA	Wuhan Mosquito Virus 6
GZMK3_k121_93	NA	KM817610.1	NA	Wuhan Mosquito Virus 8
GZMS3_k121_1115	NA	KX884194.1	NA	Wuhan spider virus 10
GZMK4_k121_2206	NA	OL700103.1	NA	XiangYun bunya-arena-like virus 4
GZMA2_k121_981	NA	OL700118.1	NA	XiangYun hepe-virga-like virus 5
GZG72_k121_11877	NA	OL700124.1	NA	XiangYun luteo-sobemo-like virus 1
GZMK2_k121_1463	NA	OL700130.1	NA	XiangYun mono-chu-like virus 5
GZG12_k121_1207	NA	OL700158.1	NA	XiangYun partiti-picobirna-like virus 1
GZG72_k121_16861	NA	OL700162.1	NA	XiangYun partiti-picobirna-like virus 5
GZG72_k121_10710	NA	OL700167.1	NA	XiangYun partiti-picobirna-like virus 9
GZMK3_k121_110	NA	MH703046.1	NA	Yongsan bunyavirus 1
GZG72_k121_19143	NA	MH703050.1	NA	Yongsan picorna-like virus 1
GZMK3_k121_97	NA	MH703051.1	NA	Yongsan picorna-like virus 4
GZG72_k121_11313	NA	MH703049.1	NA	Yongsan sobemo-like virus 1
GZMS6_k121_8	NA	KM817705.1	NA	Zhee Mosquito virus
GZMS2_k121_2620	NA	KX883537.1	NA	Zhejiang mosquito virus 3
GZMA4_k121_3526	NA	OL700209.1	UUG74153.1	XiangYun bunya-arena-like virus 14
GZMK2_k121_1787	QTW97787.1	MW452284.1	NA	Orthophasmavirus aedis
GZMK2_k121_469	YP_009345020.1	NA	APG77954.1	Zhejiang mosquito virus 1
GZMK4_k121_1897	APG77663.1	NA	APG77641.1	Hubei virga-like virus 2
GZMA4_k121_384	UUV42363.1	NA	UOO01014.1	Ilomantsi partiti-like virus 1/Raccoon River virus
GZG73_k121_4716	UPT53702.1	NA	APG75763.1	Zeugodacus cucurbitae sobemovirus/Hubei Mosquito virus 2
GZG73_k121_22195	NA	MW434822.1	QRW41864.1	Kellev virus
GZG73_k121_10271	QBA55493.1	NA	QRW42396.1	Renna virus/Guadeloupe Mosquito virus
GZG12_k121_590	UYL94340.1	NA	QEM39289.1	Enontekio sobemovirus
GZMA4_k121_1240	QRW41688.1	NA	QRW41688.1	Lasigmu virus
GZG72_k121_8292	NA	ON812166.1	UUG74153.1	Severe fever with thrombocytopenia syndrome virus/XiangYun bunya-arena-like virus 14
GZG73_k121_3349	CAC39617.1	AJ293656.1	NA	Porcine endogenous retrovirus C
GZMA4_k121_231	YP_009302384.1	KM817661.1	NA	Xincheng Mosquito Virus
GZMS6_k121_1217	YP_009337038.1	KX883911.1	NA	Hubei picorna-like virus 63
GZG72_k121_10862	APG79165.1	KX884685.1	NA	Hubei odonate virus 14
GZMK4_k121_861	QRW42548.1	LC512861.1	NA	Culex-associated Luteo-like virus/Bat sobemovirus
GZMK2_k121_1572	BDV27056.1	LC743512.1	NA	Yingvirus ishikawaense
GZG72_k121_15593	QMP82363.1	MT153552.1	NA	Dipteran phasma-related virus OKIAV224
GZG72_k121_19020	YP_009259320.1	MT254427.1	NA	Aedes flavivirus
GZG72_k121_10424	UMO75779.1	MW784074.1	NA	Jiangsu mamastrovirus 1
GZMA4_k121_3653	UUG74103.1	OL700129.1	NA	XiangYun mono-chu-like virus 4
GZG71_k121_209	WBU15631.1	OM100635.1	NA	Rodent torque teno virus
GZG13_k121_294	BBQ04462.1	NA	BBQ04462.1	Culex pseudovishnui negev-like virus
GZMK4_k121_637	QNS17458.1	NA	QNS17458.1	Serbia reo-like virus 1
GZG11_k121_22	QRD99872.1	NA	QRD99872.1	Anopheles bunya-like virus
GZG72_k121_18449	APG77725.1	NA	UUG74032.1	Hubei macula-like virus 3
