# Supplementary material for: Unveiling viral diversity and dynamics in mosquitoes through metagenomic analysis in Guizhou Province, China
Source: Infect Dis Poverty. 2025 Jun 19;14:51. doi: 10.1186/s40249-025-01321-9 (PMC12178013; doi:10.1186/s40249-025-01321-9)
Supplement: Supplementary file 12 — Additional file 12. Table S5 Curated datasets of known and novel viruses identified in this study [file 40249_2025_1321_MOESM12_ESM.xlsx]

## Sheet: Sheet1
Table S5: Curated datasets of known and novel viruses identified in this study.
Putative virus Name	Family	Virus Type	Phylum
Sarawak virus	Alphatetraviridae	ssRNA(+)	Kitrinoviricota
Mosquito VEM Anellovirus	Anelloviridae	ssDNA(-)	UnknownPhylum
Rodent torque teno virus	Anelloviridae	ssDNA(-)	UnknownPhylum
Rodent Torque teno virus 3	Anelloviridae	ssDNA(-)	UnknownPhylum
Torque teno sus virus 1a	Anelloviridae	ssDNA(-)	UnknownPhylum
Ophiovirus ishikawaense	Aspiviridae	ssRNA(-)	Negarnaviricota
Henan mamastrovirus 1	Astroviridae	ssRNA(+)	Pisuviricota
Cowpea mild mottle virus	Betaflexiviridae	ssRNA(+)	Kitrinoviricota
Hubei chryso-like virus 1	Chrysoviridae	dsRNA	Duplornaviricota
Wuhan Mosquito Virus 8	Chuviridae	ssRNA(-)	Negarnaviricota
Infectious bronchitis virus	Coronaviridae	ssRNA(+)	Pisuviricota
Guizhou-mosquito-novel-20	Dicistroviridae	ssRNA(+)	Pisuviricota
Aphid lethal paralysis virus	Dicistroviridae	ssRNA(+)	Pisuviricota
Apis mellifera associated triatovirus 1	Dicistroviridae	ssRNA(+)	Pisuviricota
Aedes flavivirus	Flaviviridae	ssRNA(+)	Kitrinoviricota
Cell fusing agent virus	Flaviviridae	ssRNA(+)	Kitrinoviricota
Japanese encephalitis virus	Flaviviridae	ssRNA(+)	Kitrinoviricota
Quang Binh virus	Flaviviridae	ssRNA(+)	Kitrinoviricota
Chicken genomovirus	Genomoviridae	ssDNA	Cressdnaviricota
crane CRESS-DNA virus	Genomoviridae	ssDNA	Cressdnaviricota
Gemykrogvirus	Genomoviridae	ssDNA	Cressdnaviricota
Iflavirus sp.	Iflaviridae	ssRNA(+)	Pisuviricota
Guizhou-mosquito-novel-02	Iflaviridae	ssRNA(+)	Pisuviricota
Guizhou-mosquito-novel-01	Iflaviridae	ssRNA(+)	Pisuviricota
Guizhou-mosquito-novel-04	Iflaviridae	ssRNA(+)	Pisuviricota
Yunnan picorna-like virus	Iflaviridae	ssRNA(+)	Pisuviricota
Guizhou-mosquito-novel-19	Iflaviridae	ssRNA(+)	Pisuviricota
Guizhou-mosquito-novel-16	Iflaviridae	ssRNA(+)	Pisuviricota
Microvirus sp.	Microviridae	ssDNA(+)	Phixviricota
Guizhou-mosquito-novel-22	New family	ssRNA(-)	Negarnaviricota
Guizhou-mosquito-novel-05	New family	ssRNA(-)	Negarnaviricota
Guizhou-mosquito-novel-10	New family	ssRNA(-)	Negarnaviricota
Guizhou-mosquito-novel-11	New family	ssRNA(-)	Negarnaviricota
Guizhou-mosquito-novel-12	New family	ssRNA(-)	Negarnaviricota
Guizhou-mosquito-novel-15	Orthomyxoviridae	ssRNA(-)	Negarnaviricota
Wuhan Mosquito Virus 6	Orthomyxoviridae	ssRNA(-)	Negarnaviricota
Hainan orthomyxo-like virus 2	Orthomyxoviridae	ssRNA(-)	Negarnaviricota
Wuhan Mosquito Virus 4	Orthomyxoviridae	ssRNA(-)	Negarnaviricota
Wuhan Mosquito Virus 5	Orthomyxoviridae	ssRNA(-)	Negarnaviricota
Wuhan Mosquito Virus 7	Orthomyxoviridae	ssRNA(-)	Negarnaviricota
Culex pipiens orthomyxo-like virus	Orthomyxoviridae	ssRNA(-)	Negarnaviricota
Pyongtaek Culex Orthomyxovirus	Orthomyxoviridae	ssRNA(-)	Negarnaviricota
Aedes partiti-like virus 2	Partitiviridae	dsRNA	Pisuviricota
Culex pseudovishnui partitivirus	Partitiviridae	dsRNA	Pisuviricota
Ilomantsi partiti-like virus 1	Partitiviridae	dsRNA	Pisuviricota
Ambidensovirus sp.	Parvoviridae	ssDNA(+/-)	Cossaviricota
Parvo-like hybrid virus UC4	Parvoviridae	ssDNA(+/-)	Cossaviricota
Fangshan bunya-like virus	Peribunyaviridae	ssRNA(-)	Negarnaviricota
Wuhan Insect virus 1	Peribunyaviridae	ssRNA(-)	Negarnaviricota
Orthophasmavirus aedis	Phasmaviridae	ssRNA(-)	Negarnaviricota
Wuhan mosquito virus 1	Phasmaviridae	ssRNA(-)	Negarnaviricota
Barstukas virus	Phasmaviridae	ssRNA(-)	Negarnaviricota
Guizhou-mosquito-novel-06	Phasmaviridae	ssRNA(-)	Negarnaviricota
Orthophasmavirus wuhanense	Phasmaviridae	ssRNA(-)	Negarnaviricota
Guizhou-mosquito-novel-18	Phasmaviridae	ssRNA(-)	Negarnaviricota
Dipteran phasma-related virus	Phasmaviridae	ssRNA(-)	Negarnaviricota
Fushun Phasmavirus 3	Phasmaviridae	ssRNA(-)	Negarnaviricota
Sanya sesamia inferens phasmavirus 1	Phasmaviridae	ssRNA(-)	Negarnaviricota
Wuhan Mosquito Virus 2	Phasmaviridae	ssRNA(-)	Negarnaviricota
Zhee mosquito virus	Phenuiviridae	ssRNA(-)	Negarnaviricota
Guizhou-mosquito-novel-21	Phenuiviridae	ssRNA(-)	Negarnaviricota
Phasivirus phasiense	Phenuiviridae	ssRNA(-)	Negarnaviricota
XiangYun bunya-arena-like virus 14	Phenuiviridae	ssRNA(-)	Negarnaviricota
XiangYun bunya-arena-like virus 5	Phenuiviridae	ssRNA(-)	Negarnaviricota
Guizhou-mosquito-novel-17	Picornaviridae	ssRNA(+)	Pisuviricota
Picorna-like virus	Picornaviridae	ssRNA(+)	Pisuviricota
Guizhou-mosquito-novel-14	Picornaviridae	ssRNA(+)	Pisuviricota
Guizhou-mosquito-novel-13	Picornaviridae	ssRNA(+)	Pisuviricota
Potato virus	Potyviridae	ssRNA(+)	Pisuviricota
Yingvirus ishikawaense	Qinviridae	ssRNA(-)	Negarnaviricota
Wuhan Mosquito Virus 9	Rhabdoviridae	ssRNA(-)	Negarnaviricota
Guizhou-mosquito-novel-08	Rhabdoviridae	ssRNA(-)	Negarnaviricota
Guizhou-mosquito-novel-03	Rhabdoviridae	ssRNA(-)	Negarnaviricota
Culex pseudovishnui rhabdo-like virus	Rhabdoviridae	ssRNA(-)	Negarnaviricota
Armigeres subalbatus rhabdovirus	Rhabdoviridae	ssRNA(-)	Negarnaviricota
Culex rhabdo-like virus 2	Rhabdoviridae	ssRNA(-)	Negarnaviricota
Menghai virus	Rhabdoviridae	ssRNA(-)	Negarnaviricota
Culex tritaeniorhynchus rhabdovirus	Rhabdoviridae	ssRNA(-)	Negarnaviricota
Fukuoka virus	Rhabdoviridae	ssRNA(-)	Negarnaviricota
Banna virus	Sedoreoviridae	dsRNA	Duplornaviricota
Fengkai orbivirus	Sedoreoviridae	dsRNA	Duplornaviricota
Orbivirus	Sedoreoviridae	dsRNA	Duplornaviricota
Yongsan sobemo-like virus 1	Solemoviridae	ssRNA(+)	Pisuviricota
Pyongtaek Culex sobemo-like virus	Solemoviridae	ssRNA(+)	Pisuviricota
Guangzhou sobemo-like virus	Solemoviridae	ssRNA(+)	Pisuviricota
Bat sobemovirus	Solemoviridae	ssRNA(+)	Pisuviricota
Sichuan mosquito sobemo-like virus	Solemoviridae	ssRNA(+)	Pisuviricota
Nilaparvata lugens reovirus	Spinareoviridae	dsRNA	Duplornaviricota
Anopheles cypovirus	Spinareoviridae	dsRNA	Duplornaviricota
Getah virus	Togaviridae	ssRNA(+)	Kitrinoviricota
Guizhou-mosquito-novel-07	Tombusviridae	ssRNA(+)	Kitrinoviricota
Culex tombus-like virus 1	Tombusviridae	ssRNA(+)	Kitrinoviricota
Insect-associated tombusvirus 1	Tombusviridae	ssRNA(+)	Kitrinoviricota
Guizhou-mosquito-novel-09	Totiviridae	dsRNA	Duplornaviricota
Turnip yellow mosaic virus	Tymoviridae	ssRNA(+)	Kitrinoviricota
Mononegavirales sp.	UnknownFamily	ssRNA(-)	Negarnaviricota
XiangYun bunya-arena-like virus 4	UnknownFamily	ssRNA(-)	Negarnaviricota
Anopheles bunya-like virus	UnknownFamily	ssRNA(-)	Negarnaviricota
Yongsan bunyavirus 1	UnknownFamily	ssRNA(-)	Negarnaviricota
Yongsan picorna-like virus 1	UnknownFamily	ssRNA(+)	Pisuviricota
Yongsan picorna-like virus 4	UnknownFamily	ssRNA(+)	Pisuviricota
Zhejiang mosquito virus 1	UnknownFamily	RNA	UnknownPhylum
Culex quinquefasciatus negev-like virus 1	UnknownFamily	ssRNA(+)	UnknownPhylum
Hubei virga-like virus 1	UnknownFamily	RNA	UnknownPhylum
Riboviria sp.	UnknownFamily	RNA	UnknownPhylum
Culex tritaeniorhynchus Negev-like virus	UnknownFamily	RNA	UnknownPhylum
Hubei picorna-like virus 61	UnknownFamily	RNA	UnknownPhylum
Hubei virga-like virus 21	UnknownFamily	RNA	UnknownPhylum
Biggievirus Mos11	UnknownFamily	DNA	UnknownPhylum
Tanay virus	UnknownFamily	ssRNA(+)	UnknownPhylum
XiangYun mono-chu-like virus 4	UnknownFamily	RNA	UnknownPhylum
Hubei diptera virus 6	UnknownFamily	RNA	UnknownPhylum
Hubei reo-like virus 12	UnknownFamily	RNA	UnknownPhylum
Hubei mosquito virus 5	UnknownFamily	RNA	UnknownPhylum
XiangYun tombus-noda-like virus 2	UnknownFamily	RNA	UnknownPhylum
Hubei virga-like virus 2	UnknownFamily	RNA	UnknownPhylum
Zhejiang mosquito virus 3	UnknownFamily	RNA	UnknownPhylum
Shinobi tetravirus	UnknownFamily	ssRNA	UnknownPhylum
Hubei permutotetra-like virus 3	UnknownFamily	RNA	UnknownPhylum
Hubei toti-like virus 10	UnknownFamily	RNA	UnknownPhylum
Hubei noda-like virus 5	UnknownFamily	RNA	UnknownPhylum
Hubei mosquito virus 3	UnknownFamily	RNA	UnknownPhylum
Broome luteo-like virus 1	UnknownFamily	RNA	UnknownPhylum
Hubei partiti-like virus 22	UnknownFamily	RNA	UnknownPhylum
Wenzhou sobemo-like virus 3	UnknownFamily	RNA	UnknownPhylum
XiangYun partiti-picobirna-like virus 1	UnknownFamily	RNA	UnknownPhylum
Hubei sobemo-like virus 41	UnknownFamily	RNA	UnknownPhylum
Hubei tombus-like virus 20	UnknownFamily	RNA	UnknownPhylum
XiangYun luteo-sobemo-like virus 1	UnknownFamily	RNA	UnknownPhylum
Culex pseudovishnui negev-like virus	UnknownFamily	ssRNA(+)	UnknownPhylum
Wuhan insect virus 23	UnknownFamily	ssRNA(-)	UnknownPhylum
Hubei narna-like virus 17	UnknownFamily	RNA	UnknownPhylum
Wuhan spider virus 10	UnknownFamily	RNA	UnknownPhylum
XiangYun partiti-picobirna-like virus 9	UnknownFamily	RNA	UnknownPhylum
Omono River virus	UnknownFamily	dsRNA	UnknownPhylum
Wenzhou tombus-like virus 11	UnknownFamily	RNA	UnknownPhylum
XiangYun partiti-picobirna-like virus 5	UnknownFamily	RNA	UnknownPhylum
Hubei reo-like virus 7	UnknownFamily	RNA	UnknownPhylum
Hubei partiti-like virus 51	UnknownFamily	RNA	UnknownPhylum
Guadeloupe Mosquito virus	UnknownFamily	RNA	UnknownPhylum
Hubei mosquito virus 2	UnknownFamily	RNA	UnknownPhylum
Culex inatomii luteo-like virus	UnknownFamily	RNA	UnknownPhylum
Hubei arthropod virus 1	UnknownFamily	RNA	UnknownPhylum
Hubei macula-like virus 3	UnknownFamily	RNA	UnknownPhylum
Hubei noda-like virus 23	UnknownFamily	RNA	UnknownPhylum
Hubei odonate virus 14	UnknownFamily	RNA	UnknownPhylum
Hubei picorna-like virus 55	UnknownFamily	RNA	UnknownPhylum
Hubei picorna-like virus 58	UnknownFamily	RNA	UnknownPhylum
Hubei picorna-like virus 59	UnknownFamily	RNA	UnknownPhylum
Hubei picorna-like virus 62	UnknownFamily	RNA	UnknownPhylum
Hubei picorna-like virus 63	UnknownFamily	RNA	UnknownPhylum
Hubei reo-like virus 8	UnknownFamily	RNA	UnknownPhylum
Lasigmu virus	UnknownFamily	RNA	UnknownPhylum
Wenzhou sobemo-like virus 4	UnknownFamily	RNA	UnknownPhylum
XiangYun hepe-virga-like virus 5	UnknownFamily	RNA	UnknownPhylum
XiangYun mono-chu-like virus 5	UnknownFamily	RNA	UnknownPhylum
Pepper mild mottle virus	Virgaviridae	ssRNA(+)	Kitrinoviricota
Tobacco mosaic virus	Virgaviridae	ssRNA(+)	Kitrinoviricota
Culex tritaeniorhynchus Anphevirus	Xinmoviridae	ssRNA(-)	Negarnaviricota
Anphevirus sp.	Xinmoviridae	ssRNA(-)	Negarnaviricota
Xincheng Mosquito Virus	Xinmoviridae	ssRNA(-)	Negarnaviricota
Aedes albopictus anphevirus	Xinmoviridae	ssRNA(-)	Negarnaviricota
