# Supplementary material for: Unveiling viral diversity and dynamics in mosquitoes through metagenomic analysis in Guizhou Province, China
Source: Infect Dis Poverty. 2025 Jun 19;14:51. doi: 10.1186/s40249-025-01321-9 (PMC12178013; doi:10.1186/s40249-025-01321-9)
Supplement: Supplementary file 13 — Additional file 13. Table S6 Diversity of mosquito viromes across different countries or regions [file 40249_2025_1321_MOESM13_ESM.xlsx]

## Sheet: sheet1
Table S6. Diversity of mosquito viromes across different countries or regions.
Sample ID	Source	Genus	Species	Country/region	Continent	Collection date	Non-host/rRNA reads	Shannon index	Publication
Aaegy.LD.2019.1	https://www.scidb.cn/	Aedes	Aedes aegypti	China: Hainan	Asia	2019	1057614	1.58557	Liu Q, Cui F, Liu X, Fu Y, Fang W, Kang X, Lu H, Li S, Liu B, Guo W, Xia Q, Kang L, Jiang F. Association of virome dynamics with mosquito species and environmental factors. Microbiome. 2023.
Aalbo.BS.202001.7	https://www.scidb.cn/	Aedes	Aedes albopictus	China: Hainan	Asia	2020	667760	3.08894	Liu Q, Cui F, Liu X, Fu Y, Fang W, Kang X, Lu H, Li S, Liu B, Guo W, Xia Q, Kang L, Jiang F. Association of virome dynamics with mosquito species and environmental factors. Microbiome. 2023.
Aalbo.BS.202001.8	https://www.scidb.cn/	Aedes	Aedes albopictus	China: Hainan	Asia	2020	333256	3.16766	Liu Q, Cui F, Liu X, Fu Y, Fang W, Kang X, Lu H, Li S, Liu B, Guo W, Xia Q, Kang L, Jiang F. Association of virome dynamics with mosquito species and environmental factors. Microbiome. 2023.
Aalbo.BS.202001.9	https://www.scidb.cn/	Aedes	Aedes albopictus	China: Hainan	Asia	2020	499084	2.69952	Liu Q, Cui F, Liu X, Fu Y, Fang W, Kang X, Lu H, Li S, Liu B, Guo W, Xia Q, Kang L, Jiang F. Association of virome dynamics with mosquito species and environmental factors. Microbiome. 2023.
Aalbo.DF.2018.1	https://www.scidb.cn/	Aedes	Aedes albopictus	China: Hainan	Asia	2018	148296	1.75438	Liu Q, Cui F, Liu X, Fu Y, Fang W, Kang X, Lu H, Li S, Liu B, Guo W, Xia Q, Kang L, Jiang F. Association of virome dynamics with mosquito species and environmental factors. Microbiome. 2023.
Aalbo.DF.2018.2	https://www.scidb.cn/	Aedes	Aedes albopictus	China: Hainan	Asia	2018	179172	3.36012	Liu Q, Cui F, Liu X, Fu Y, Fang W, Kang X, Lu H, Li S, Liu B, Guo W, Xia Q, Kang L, Jiang F. Association of virome dynamics with mosquito species and environmental factors. Microbiome. 2023.
Aalbo.DF.2019.4	https://www.scidb.cn/	Aedes	Aedes albopictus	China: Hainan	Asia	2019	496582	2.71147	Liu Q, Cui F, Liu X, Fu Y, Fang W, Kang X, Lu H, Li S, Liu B, Guo W, Xia Q, Kang L, Jiang F. Association of virome dynamics with mosquito species and environmental factors. Microbiome. 2023.
Aalbo.DF.2019.5	https://www.scidb.cn/	Aedes	Aedes albopictus	China: Hainan	Asia	2019	155630	1.3474	Liu Q, Cui F, Liu X, Fu Y, Fang W, Kang X, Lu H, Li S, Liu B, Guo W, Xia Q, Kang L, Jiang F. Association of virome dynamics with mosquito species and environmental factors. Microbiome. 2023.
Aalbo.DF.202001.10	https://www.scidb.cn/	Aedes	Aedes albopictus	China: Hainan	Asia	2020	412262	2.7418	Liu Q, Cui F, Liu X, Fu Y, Fang W, Kang X, Lu H, Li S, Liu B, Guo W, Xia Q, Kang L, Jiang F. Association of virome dynamics with mosquito species and environmental factors. Microbiome. 2023.
Aalbo.DF.202001.8	https://www.scidb.cn/	Aedes	Aedes albopictus	China: Hainan	Asia	2020	458197	3.03697	Liu Q, Cui F, Liu X, Fu Y, Fang W, Kang X, Lu H, Li S, Liu B, Guo W, Xia Q, Kang L, Jiang F. Association of virome dynamics with mosquito species and environmental factors. Microbiome. 2023.
Aalbo.DF.202001.9	https://www.scidb.cn/	Aedes	Aedes albopictus	China: Hainan	Asia	2020	607900	3.07958	Liu Q, Cui F, Liu X, Fu Y, Fang W, Kang X, Lu H, Li S, Liu B, Guo W, Xia Q, Kang L, Jiang F. Association of virome dynamics with mosquito species and environmental factors. Microbiome. 2023.
Aalbo.DZ.2019.1	https://www.scidb.cn/	Aedes	Aedes albopictus	China: Hainan	Asia	2019	371200	2.98973	Liu Q, Cui F, Liu X, Fu Y, Fang W, Kang X, Lu H, Li S, Liu B, Guo W, Xia Q, Kang L, Jiang F. Association of virome dynamics with mosquito species and environmental factors. Microbiome. 2023.
Aalbo.DZ.2019.2	https://www.scidb.cn/	Aedes	Aedes albopictus	China: Hainan	Asia	2019	746909	1.84036	Liu Q, Cui F, Liu X, Fu Y, Fang W, Kang X, Lu H, Li S, Liu B, Guo W, Xia Q, Kang L, Jiang F. Association of virome dynamics with mosquito species and environmental factors. Microbiome. 2023.
Aalbo.DZ.202001.10	https://www.scidb.cn/	Aedes	Aedes albopictus	China: Hainan	Asia	2020	233414	2.24923	Liu Q, Cui F, Liu X, Fu Y, Fang W, Kang X, Lu H, Li S, Liu B, Guo W, Xia Q, Kang L, Jiang F. Association of virome dynamics with mosquito species and environmental factors. Microbiome. 2023.
Aalbo.DZ.202001.11	https://www.scidb.cn/	Aedes	Aedes albopictus	China: Hainan	Asia	2020	392450	2.45086	Liu Q, Cui F, Liu X, Fu Y, Fang W, Kang X, Lu H, Li S, Liu B, Guo W, Xia Q, Kang L, Jiang F. Association of virome dynamics with mosquito species and environmental factors. Microbiome. 2023.
Aalbo.DZ.202001.9	https://www.scidb.cn/	Aedes	Aedes albopictus	China: Hainan	Asia	2020	593321	2.00671	Liu Q, Cui F, Liu X, Fu Y, Fang W, Kang X, Lu H, Li S, Liu B, Guo W, Xia Q, Kang L, Jiang F. Association of virome dynamics with mosquito species and environmental factors. Microbiome. 2023.
Aalbo.HK.2018.1	https://www.scidb.cn/	Aedes	Aedes albopictus	China: Hainan	Asia	2018	504674	2.68319	Liu Q, Cui F, Liu X, Fu Y, Fang W, Kang X, Lu H, Li S, Liu B, Guo W, Xia Q, Kang L, Jiang F. Association of virome dynamics with mosquito species and environmental factors. Microbiome. 2023.
Aalbo.HK.2018.3	https://www.scidb.cn/	Aedes	Aedes albopictus	China: Hainan	Asia	2018	216799	3.04693	Liu Q, Cui F, Liu X, Fu Y, Fang W, Kang X, Lu H, Li S, Liu B, Guo W, Xia Q, Kang L, Jiang F. Association of virome dynamics with mosquito species and environmental factors. Microbiome. 2023.
Aalbo.HK.2019.4	https://www.scidb.cn/	Aedes	Aedes albopictus	China: Hainan	Asia	2019	749484	2.89524	Liu Q, Cui F, Liu X, Fu Y, Fang W, Kang X, Lu H, Li S, Liu B, Guo W, Xia Q, Kang L, Jiang F. Association of virome dynamics with mosquito species and environmental factors. Microbiome. 2023.
Aalbo.HK.2019.5	https://www.scidb.cn/	Aedes	Aedes albopictus	China: Hainan	Asia	2019	898451	2.71677	Liu Q, Cui F, Liu X, Fu Y, Fang W, Kang X, Lu H, Li S, Liu B, Guo W, Xia Q, Kang L, Jiang F. Association of virome dynamics with mosquito species and environmental factors. Microbiome. 2023.
Aalbo.HK.2019.6	https://www.scidb.cn/	Aedes	Aedes albopictus	China: Hainan	Asia	2019	412252	1.32098	Liu Q, Cui F, Liu X, Fu Y, Fang W, Kang X, Lu H, Li S, Liu B, Guo W, Xia Q, Kang L, Jiang F. Association of virome dynamics with mosquito species and environmental factors. Microbiome. 2023.
Aalbo.HK.202001.10	https://www.scidb.cn/	Aedes	Aedes albopictus	China: Hainan	Asia	2020	250381	2.58284	Liu Q, Cui F, Liu X, Fu Y, Fang W, Kang X, Lu H, Li S, Liu B, Guo W, Xia Q, Kang L, Jiang F. Association of virome dynamics with mosquito species and environmental factors. Microbiome. 2023.
Aalbo.HK.202001.8	https://www.scidb.cn/	Aedes	Aedes albopictus	China: Hainan	Asia	2020	977134	2.89907	Liu Q, Cui F, Liu X, Fu Y, Fang W, Kang X, Lu H, Li S, Liu B, Guo W, Xia Q, Kang L, Jiang F. Association of virome dynamics with mosquito species and environmental factors. Microbiome. 2023.
Aalbo.HK.202001.9	https://www.scidb.cn/	Aedes	Aedes albopictus	China: Hainan	Asia	2020	1210483	3.22151	Liu Q, Cui F, Liu X, Fu Y, Fang W, Kang X, Lu H, Li S, Liu B, Guo W, Xia Q, Kang L, Jiang F. Association of virome dynamics with mosquito species and environmental factors. Microbiome. 2023.
Aalbo.LD.2019.1	https://www.scidb.cn/	Aedes	Aedes albopictus	China: Hainan	Asia	2019	291576	2.70535	Liu Q, Cui F, Liu X, Fu Y, Fang W, Kang X, Lu H, Li S, Liu B, Guo W, Xia Q, Kang L, Jiang F. Association of virome dynamics with mosquito species and environmental factors. Microbiome. 2023.
Aalbo.LD.202001.8	https://www.scidb.cn/	Aedes	Aedes albopictus	China: Hainan	Asia	2020	585466	1.96771	Liu Q, Cui F, Liu X, Fu Y, Fang W, Kang X, Lu H, Li S, Liu B, Guo W, Xia Q, Kang L, Jiang F. Association of virome dynamics with mosquito species and environmental factors. Microbiome. 2023.
Aalbo.LD.202001.9	https://www.scidb.cn/	Aedes	Aedes albopictus	China: Hainan	Asia	2020	623260	2.00799	Liu Q, Cui F, Liu X, Fu Y, Fang W, Kang X, Lu H, Li S, Liu B, Guo W, Xia Q, Kang L, Jiang F. Association of virome dynamics with mosquito species and environmental factors. Microbiome. 2023.
Aalbo.LG.2019.1	https://www.scidb.cn/	Aedes	Aedes albopictus	China: Hainan	Asia	2019	632990	2.19573	Liu Q, Cui F, Liu X, Fu Y, Fang W, Kang X, Lu H, Li S, Liu B, Guo W, Xia Q, Kang L, Jiang F. Association of virome dynamics with mosquito species and environmental factors. Microbiome. 2023.
Aalbo.LG.2019.2	https://www.scidb.cn/	Aedes	Aedes albopictus	China: Hainan	Asia	2019	770512	1.82211	Liu Q, Cui F, Liu X, Fu Y, Fang W, Kang X, Lu H, Li S, Liu B, Guo W, Xia Q, Kang L, Jiang F. Association of virome dynamics with mosquito species and environmental factors. Microbiome. 2023.
Aalbo.LG.202001.7	https://www.scidb.cn/	Aedes	Aedes albopictus	China: Hainan	Asia	2020	543483	3.4895	Liu Q, Cui F, Liu X, Fu Y, Fang W, Kang X, Lu H, Li S, Liu B, Guo W, Xia Q, Kang L, Jiang F. Association of virome dynamics with mosquito species and environmental factors. Microbiome. 2023.
Aalbo.LG.202001.8	https://www.scidb.cn/	Aedes	Aedes albopictus	China: Hainan	Asia	2020	659162	2.78091	Liu Q, Cui F, Liu X, Fu Y, Fang W, Kang X, Lu H, Li S, Liu B, Guo W, Xia Q, Kang L, Jiang F. Association of virome dynamics with mosquito species and environmental factors. Microbiome. 2023.
Aalbo.LG.202001.9	https://www.scidb.cn/	Aedes	Aedes albopictus	China: Hainan	Asia	2020	707752	3.08868	Liu Q, Cui F, Liu X, Fu Y, Fang W, Kang X, Lu H, Li S, Liu B, Guo W, Xia Q, Kang L, Jiang F. Association of virome dynamics with mosquito species and environmental factors. Microbiome. 2023.
Aalbo.LS.2018.1	https://www.scidb.cn/	Aedes	Aedes albopictus	China: Hainan	Asia	2018	410315	2.27919	Liu Q, Cui F, Liu X, Fu Y, Fang W, Kang X, Lu H, Li S, Liu B, Guo W, Xia Q, Kang L, Jiang F. Association of virome dynamics with mosquito species and environmental factors. Microbiome. 2023.
Aalbo.LS.2019.1	https://www.scidb.cn/	Aedes	Aedes albopictus	China: Hainan	Asia	2019	877558	3.00281	Liu Q, Cui F, Liu X, Fu Y, Fang W, Kang X, Lu H, Li S, Liu B, Guo W, Xia Q, Kang L, Jiang F. Association of virome dynamics with mosquito species and environmental factors. Microbiome. 2023.
Aalbo.LS.2019.2	https://www.scidb.cn/	Aedes	Aedes albopictus	China: Hainan	Asia	2019	1331220	1.08589	Liu Q, Cui F, Liu X, Fu Y, Fang W, Kang X, Lu H, Li S, Liu B, Guo W, Xia Q, Kang L, Jiang F. Association of virome dynamics with mosquito species and environmental factors. Microbiome. 2023.
Aalbo.LS.202001.7	https://www.scidb.cn/	Aedes	Aedes albopictus	China: Hainan	Asia	2020	1010060	1.79017	Liu Q, Cui F, Liu X, Fu Y, Fang W, Kang X, Lu H, Li S, Liu B, Guo W, Xia Q, Kang L, Jiang F. Association of virome dynamics with mosquito species and environmental factors. Microbiome. 2023.
Aalbo.LS.202001.8	https://www.scidb.cn/	Aedes	Aedes albopictus	China: Hainan	Asia	2020	417206	2.86155	Liu Q, Cui F, Liu X, Fu Y, Fang W, Kang X, Lu H, Li S, Liu B, Guo W, Xia Q, Kang L, Jiang F. Association of virome dynamics with mosquito species and environmental factors. Microbiome. 2023.
Aalbo.LS.202001.9	https://www.scidb.cn/	Aedes	Aedes albopictus	China: Hainan	Asia	2020	687025	3.03389	Liu Q, Cui F, Liu X, Fu Y, Fang W, Kang X, Lu H, Li S, Liu B, Guo W, Xia Q, Kang L, Jiang F. Association of virome dynamics with mosquito species and environmental factors. Microbiome. 2023.
Aalbo.QH.202001.7	https://www.scidb.cn/	Aedes	Aedes albopictus	China: Hainan	Asia	2020	473473	2.76232	Liu Q, Cui F, Liu X, Fu Y, Fang W, Kang X, Lu H, Li S, Liu B, Guo W, Xia Q, Kang L, Jiang F. Association of virome dynamics with mosquito species and environmental factors. Microbiome. 2023.
Aalbo.QH.202001.8	https://www.scidb.cn/	Aedes	Aedes albopictus	China: Hainan	Asia	2020	1054088	2.76175	Liu Q, Cui F, Liu X, Fu Y, Fang W, Kang X, Lu H, Li S, Liu B, Guo W, Xia Q, Kang L, Jiang F. Association of virome dynamics with mosquito species and environmental factors. Microbiome. 2023.
Aalbo.QH.202001.9	https://www.scidb.cn/	Aedes	Aedes albopictus	China: Hainan	Asia	2020	45740	1.2401	Liu Q, Cui F, Liu X, Fu Y, Fang W, Kang X, Lu H, Li S, Liu B, Guo W, Xia Q, Kang L, Jiang F. Association of virome dynamics with mosquito species and environmental factors. Microbiome. 2023.
Aalbo.SY.2018.1	https://www.scidb.cn/	Aedes	Aedes albopictus	China: Hainan	Asia	2018	543285	2.95173	Liu Q, Cui F, Liu X, Fu Y, Fang W, Kang X, Lu H, Li S, Liu B, Guo W, Xia Q, Kang L, Jiang F. Association of virome dynamics with mosquito species and environmental factors. Microbiome. 2023.
Aalbo.SY.2018.2	https://www.scidb.cn/	Aedes	Aedes albopictus	China: Hainan	Asia	2018	202301	3.04823	Liu Q, Cui F, Liu X, Fu Y, Fang W, Kang X, Lu H, Li S, Liu B, Guo W, Xia Q, Kang L, Jiang F. Association of virome dynamics with mosquito species and environmental factors. Microbiome. 2023.
Aalbo.SY.2019.4	https://www.scidb.cn/	Aedes	Aedes albopictus	China: Hainan	Asia	2019	1037407	2.65783	Liu Q, Cui F, Liu X, Fu Y, Fang W, Kang X, Lu H, Li S, Liu B, Guo W, Xia Q, Kang L, Jiang F. Association of virome dynamics with mosquito species and environmental factors. Microbiome. 2023.
Aalbo.SY.2019.5	https://www.scidb.cn/	Aedes	Aedes albopictus	China: Hainan	Asia	2019	996153	2.69751	Liu Q, Cui F, Liu X, Fu Y, Fang W, Kang X, Lu H, Li S, Liu B, Guo W, Xia Q, Kang L, Jiang F. Association of virome dynamics with mosquito species and environmental factors. Microbiome. 2023.
Aalbo.SY.202001.8	https://www.scidb.cn/	Aedes	Aedes albopictus	China: Hainan	Asia	2020	1262429	2.80488	Liu Q, Cui F, Liu X, Fu Y, Fang W, Kang X, Lu H, Li S, Liu B, Guo W, Xia Q, Kang L, Jiang F. Association of virome dynamics with mosquito species and environmental factors. Microbiome. 2023.
Aalbo.SY.202001.9	https://www.scidb.cn/	Aedes	Aedes albopictus	China: Hainan	Asia	2020	1359266	2.92166	Liu Q, Cui F, Liu X, Fu Y, Fang W, Kang X, Lu H, Li S, Liu B, Guo W, Xia Q, Kang L, Jiang F. Association of virome dynamics with mosquito species and environmental factors. Microbiome. 2023.
Aalbo.TC.202001.7	https://www.scidb.cn/	Aedes	Aedes albopictus	China: Hainan	Asia	2020	608259	0.821166	Liu Q, Cui F, Liu X, Fu Y, Fang W, Kang X, Lu H, Li S, Liu B, Guo W, Xia Q, Kang L, Jiang F. Association of virome dynamics with mosquito species and environmental factors. Microbiome. 2023.
Aalbo.TC.202001.9	https://www.scidb.cn/	Aedes	Aedes albopictus	China: Hainan	Asia	2020	506181	1.62388	Liu Q, Cui F, Liu X, Fu Y, Fang W, Kang X, Lu H, Li S, Liu B, Guo W, Xia Q, Kang L, Jiang F. Association of virome dynamics with mosquito species and environmental factors. Microbiome. 2023.
Aalbo.WC.2018.1	https://www.scidb.cn/	Aedes	Aedes albopictus	China: Hainan	Asia	2018	403338	2.68629	Liu Q, Cui F, Liu X, Fu Y, Fang W, Kang X, Lu H, Li S, Liu B, Guo W, Xia Q, Kang L, Jiang F. Association of virome dynamics with mosquito species and environmental factors. Microbiome. 2023.
Aalbo.WC.2018.2	https://www.scidb.cn/	Aedes	Aedes albopictus	China: Hainan	Asia	2018	964739	3.12926	Liu Q, Cui F, Liu X, Fu Y, Fang W, Kang X, Lu H, Li S, Liu B, Guo W, Xia Q, Kang L, Jiang F. Association of virome dynamics with mosquito species and environmental factors. Microbiome. 2023.
Aalbo.WC.2019.4	https://www.scidb.cn/	Aedes	Aedes albopictus	China: Hainan	Asia	2019	396309	1.9111	Liu Q, Cui F, Liu X, Fu Y, Fang W, Kang X, Lu H, Li S, Liu B, Guo W, Xia Q, Kang L, Jiang F. Association of virome dynamics with mosquito species and environmental factors. Microbiome. 2023.
Aalbo.WC.2019.5	https://www.scidb.cn/	Aedes	Aedes albopictus	China: Hainan	Asia	2019	643323	2.52046	Liu Q, Cui F, Liu X, Fu Y, Fang W, Kang X, Lu H, Li S, Liu B, Guo W, Xia Q, Kang L, Jiang F. Association of virome dynamics with mosquito species and environmental factors. Microbiome. 2023.
Aalbo.WC.202001.8	https://www.scidb.cn/	Aedes	Aedes albopictus	China: Hainan	Asia	2020	368306	1.97297	Liu Q, Cui F, Liu X, Fu Y, Fang W, Kang X, Lu H, Li S, Liu B, Guo W, Xia Q, Kang L, Jiang F. Association of virome dynamics with mosquito species and environmental factors. Microbiome. 2023.
Aalbo.WC.202001.9	https://www.scidb.cn/	Aedes	Aedes albopictus	China: Hainan	Asia	2020	527873	3.07937	Liu Q, Cui F, Liu X, Fu Y, Fang W, Kang X, Lu H, Li S, Liu B, Guo W, Xia Q, Kang L, Jiang F. Association of virome dynamics with mosquito species and environmental factors. Microbiome. 2023.
Aalbo.WN.2019.1	https://www.scidb.cn/	Aedes	Aedes albopictus	China: Hainan	Asia	2019	124024	1.91364	Liu Q, Cui F, Liu X, Fu Y, Fang W, Kang X, Lu H, Li S, Liu B, Guo W, Xia Q, Kang L, Jiang F. Association of virome dynamics with mosquito species and environmental factors. Microbiome. 2023.
Aalbo.WN.2019.2	https://www.scidb.cn/	Aedes	Aedes albopictus	China: Hainan	Asia	2019	980973	0.938087	Liu Q, Cui F, Liu X, Fu Y, Fang W, Kang X, Lu H, Li S, Liu B, Guo W, Xia Q, Kang L, Jiang F. Association of virome dynamics with mosquito species and environmental factors. Microbiome. 2023.
Aalbo.WN.202001.7	https://www.scidb.cn/	Aedes	Aedes albopictus	China: Hainan	Asia	2020	1095546	1.63727	Liu Q, Cui F, Liu X, Fu Y, Fang W, Kang X, Lu H, Li S, Liu B, Guo W, Xia Q, Kang L, Jiang F. Association of virome dynamics with mosquito species and environmental factors. Microbiome. 2023.
Aalbo.WN.202001.8	https://www.scidb.cn/	Aedes	Aedes albopictus	China: Hainan	Asia	2020	1148317	1.86552	Liu Q, Cui F, Liu X, Fu Y, Fang W, Kang X, Lu H, Li S, Liu B, Guo W, Xia Q, Kang L, Jiang F. Association of virome dynamics with mosquito species and environmental factors. Microbiome. 2023.
Aalbo.WN.202001.9	https://www.scidb.cn/	Aedes	Aedes albopictus	China: Hainan	Asia	2020	476051	1.14702	Liu Q, Cui F, Liu X, Fu Y, Fang W, Kang X, Lu H, Li S, Liu B, Guo W, Xia Q, Kang L, Jiang F. Association of virome dynamics with mosquito species and environmental factors. Microbiome. 2023.
Aalbo.WZS.2018.1	https://www.scidb.cn/	Aedes	Aedes albopictus	China: Hainan	Asia	2018	253300	1.97665	Liu Q, Cui F, Liu X, Fu Y, Fang W, Kang X, Lu H, Li S, Liu B, Guo W, Xia Q, Kang L, Jiang F. Association of virome dynamics with mosquito species and environmental factors. Microbiome. 2023.
Aalbo.WZS.2018.2	https://www.scidb.cn/	Aedes	Aedes albopictus	China: Hainan	Asia	2018	944514	3.09427	Liu Q, Cui F, Liu X, Fu Y, Fang W, Kang X, Lu H, Li S, Liu B, Guo W, Xia Q, Kang L, Jiang F. Association of virome dynamics with mosquito species and environmental factors. Microbiome. 2023.
Aalbo.WZS.2019.4	https://www.scidb.cn/	Aedes	Aedes albopictus	China: Hainan	Asia	2019	325674	1.41791	Liu Q, Cui F, Liu X, Fu Y, Fang W, Kang X, Lu H, Li S, Liu B, Guo W, Xia Q, Kang L, Jiang F. Association of virome dynamics with mosquito species and environmental factors. Microbiome. 2023.
Aalbo.WZS.202001.10	https://www.scidb.cn/	Aedes	Aedes albopictus	China: Hainan	Asia	2020	1180760	2.21612	Liu Q, Cui F, Liu X, Fu Y, Fang W, Kang X, Lu H, Li S, Liu B, Guo W, Xia Q, Kang L, Jiang F. Association of virome dynamics with mosquito species and environmental factors. Microbiome. 2023.
Aalbo.WZS.202001.8	https://www.scidb.cn/	Aedes	Aedes albopictus	China: Hainan	Asia	2020	607502	3.20884	Liu Q, Cui F, Liu X, Fu Y, Fang W, Kang X, Lu H, Li S, Liu B, Guo W, Xia Q, Kang L, Jiang F. Association of virome dynamics with mosquito species and environmental factors. Microbiome. 2023.
Amala.HK.2019.1	https://www.scidb.cn/	Aedes	Aedes malayensis	China: Hainan	Asia	2019	418652	1.44696	Liu Q, Cui F, Liu X, Fu Y, Fang W, Kang X, Lu H, Li S, Liu B, Guo W, Xia Q, Kang L, Jiang F. Association of virome dynamics with mosquito species and environmental factors. Microbiome. 2023.
Amala.LS.202001.7	https://www.scidb.cn/	Aedes	Aedes malayensis	China: Hainan	Asia	2020	795819	1.99178	Liu Q, Cui F, Liu X, Fu Y, Fang W, Kang X, Lu H, Li S, Liu B, Guo W, Xia Q, Kang L, Jiang F. Association of virome dynamics with mosquito species and environmental factors. Microbiome. 2023.
Avexa.QH.2019.1	https://www.scidb.cn/	Aedes	Aedes vexans	China: Hainan	Asia	2019	602825	1.89937	Liu Q, Cui F, Liu X, Fu Y, Fang W, Kang X, Lu H, Li S, Liu B, Guo W, Xia Q, Kang L, Jiang F. Association of virome dynamics with mosquito species and environmental factors. Microbiome. 2023.
Avexa.QH.202001.7	https://www.scidb.cn/	Aedes	Aedes vexans	China: Hainan	Asia	2020	839735	1.73873	Liu Q, Cui F, Liu X, Fu Y, Fang W, Kang X, Lu H, Li S, Liu B, Guo W, Xia Q, Kang L, Jiang F. Association of virome dynamics with mosquito species and environmental factors. Microbiome. 2023.
Avexa.TC.202001.7	https://www.scidb.cn/	Aedes	Aedes vexans	China: Hainan	Asia	2020	326732	1.70281	Liu Q, Cui F, Liu X, Fu Y, Fang W, Kang X, Lu H, Li S, Liu B, Guo W, Xia Q, Kang L, Jiang F. Association of virome dynamics with mosquito species and environmental factors. Microbiome. 2023.
Avexa.TC.202001.8	https://www.scidb.cn/	Aedes	Aedes vexans	China: Hainan	Asia	2020	855572	2.23569	Liu Q, Cui F, Liu X, Fu Y, Fang W, Kang X, Lu H, Li S, Liu B, Guo W, Xia Q, Kang L, Jiang F. Association of virome dynamics with mosquito species and environmental factors. Microbiome. 2023.
Avexa.TC.202001.9	https://www.scidb.cn/	Aedes	Aedes vexans	China: Hainan	Asia	2020	942008	1.56539	Liu Q, Cui F, Liu X, Fu Y, Fang W, Kang X, Lu H, Li S, Liu B, Guo W, Xia Q, Kang L, Jiang F. Association of virome dynamics with mosquito species and environmental factors. Microbiome. 2023.
Avexa.WC.202001.7	https://www.scidb.cn/	Aedes	Aedes vexans	China: Hainan	Asia	2020	170478	1.77023	Liu Q, Cui F, Liu X, Fu Y, Fang W, Kang X, Lu H, Li S, Liu B, Guo W, Xia Q, Kang L, Jiang F. Association of virome dynamics with mosquito species and environmental factors. Microbiome. 2023.
Avexa.WC.202001.8	https://www.scidb.cn/	Aedes	Aedes vexans	China: Hainan	Asia	2020	239896	2.35111	Liu Q, Cui F, Liu X, Fu Y, Fang W, Kang X, Lu H, Li S, Liu B, Guo W, Xia Q, Kang L, Jiang F. Association of virome dynamics with mosquito species and environmental factors. Microbiome. 2023.
Avexa.WC.202001.9	https://www.scidb.cn/	Aedes	Aedes vexans	China: Hainan	Asia	2020	991397	2.09576	Liu Q, Cui F, Liu X, Fu Y, Fang W, Kang X, Lu H, Li S, Liu B, Guo W, Xia Q, Kang L, Jiang F. Association of virome dynamics with mosquito species and environmental factors. Microbiome. 2023.
Avagu.DF.202001.7	https://www.scidb.cn/	Anopheles	Anopheles Vagus	China: Hainan	Asia	2020	15265118	1.265	Liu Q, Cui F, Liu X, Fu Y, Fang W, Kang X, Lu H, Li S, Liu B, Guo W, Xia Q, Kang L, Jiang F. Association of virome dynamics with mosquito species and environmental factors. Microbiome. 2023.
Avagu.QH.202001.7	https://www.scidb.cn/	Anopheles	Anopheles Vagus	China: Hainan	Asia	2020	17724014	1.20736	Liu Q, Cui F, Liu X, Fu Y, Fang W, Kang X, Lu H, Li S, Liu B, Guo W, Xia Q, Kang L, Jiang F. Association of virome dynamics with mosquito species and environmental factors. Microbiome. 2023.
Asuba.BS.202001.8	https://www.scidb.cn/	Armigeres	Armigeres subalbatus	China: Hainan	Asia	2020	138323	0.253401	Liu Q, Cui F, Liu X, Fu Y, Fang W, Kang X, Lu H, Li S, Liu B, Guo W, Xia Q, Kang L, Jiang F. Association of virome dynamics with mosquito species and environmental factors. Microbiome. 2023.
Asuba.BS.202001.9	https://www.scidb.cn/	Armigeres	Armigeres subalbatus	China: Hainan	Asia	2020	836241	0.256549	Liu Q, Cui F, Liu X, Fu Y, Fang W, Kang X, Lu H, Li S, Liu B, Guo W, Xia Q, Kang L, Jiang F. Association of virome dynamics with mosquito species and environmental factors. Microbiome. 2023.
Asuba.DZ.2019.3	https://www.scidb.cn/	Armigeres	Armigeres subalbatus	China: Hainan	Asia	2019	582554	0.400516	Liu Q, Cui F, Liu X, Fu Y, Fang W, Kang X, Lu H, Li S, Liu B, Guo W, Xia Q, Kang L, Jiang F. Association of virome dynamics with mosquito species and environmental factors. Microbiome. 2023.
Asuba.DZ.202001.8	https://www.scidb.cn/	Armigeres	Armigeres subalbatus	China: Hainan	Asia	2020	1267205	0.483497	Liu Q, Cui F, Liu X, Fu Y, Fang W, Kang X, Lu H, Li S, Liu B, Guo W, Xia Q, Kang L, Jiang F. Association of virome dynamics with mosquito species and environmental factors. Microbiome. 2023.
Asuba.DZ.202001.9	https://www.scidb.cn/	Armigeres	Armigeres subalbatus	China: Hainan	Asia	2020	1284734	0.932654	Liu Q, Cui F, Liu X, Fu Y, Fang W, Kang X, Lu H, Li S, Liu B, Guo W, Xia Q, Kang L, Jiang F. Association of virome dynamics with mosquito species and environmental factors. Microbiome. 2023.
Asuba.HK.2018.2	https://www.scidb.cn/	Armigeres	Armigeres subalbatus	China: Hainan	Asia	2018	124648	0.256812	Liu Q, Cui F, Liu X, Fu Y, Fang W, Kang X, Lu H, Li S, Liu B, Guo W, Xia Q, Kang L, Jiang F. Association of virome dynamics with mosquito species and environmental factors. Microbiome. 2023.
Asuba.HK.2018.3	https://www.scidb.cn/	Armigeres	Armigeres subalbatus	China: Hainan	Asia	2018	912441	0.0594568	Liu Q, Cui F, Liu X, Fu Y, Fang W, Kang X, Lu H, Li S, Liu B, Guo W, Xia Q, Kang L, Jiang F. Association of virome dynamics with mosquito species and environmental factors. Microbiome. 2023.
Asuba.HK.2019.5	https://www.scidb.cn/	Armigeres	Armigeres subalbatus	China: Hainan	Asia	2019	115823	0.0138027	Liu Q, Cui F, Liu X, Fu Y, Fang W, Kang X, Lu H, Li S, Liu B, Guo W, Xia Q, Kang L, Jiang F. Association of virome dynamics with mosquito species and environmental factors. Microbiome. 2023.
Asuba.LS.2019.2	https://www.scidb.cn/	Armigeres	Armigeres subalbatus	China: Hainan	Asia	2019	1106658	0.244915	Liu Q, Cui F, Liu X, Fu Y, Fang W, Kang X, Lu H, Li S, Liu B, Guo W, Xia Q, Kang L, Jiang F. Association of virome dynamics with mosquito species and environmental factors. Microbiome. 2023.
Asuba.QH.2019.1	https://www.scidb.cn/	Armigeres	Armigeres subalbatus	China: Hainan	Asia	2019	909579	0.1165	Liu Q, Cui F, Liu X, Fu Y, Fang W, Kang X, Lu H, Li S, Liu B, Guo W, Xia Q, Kang L, Jiang F. Association of virome dynamics with mosquito species and environmental factors. Microbiome. 2023.
Asuba.QH.2019.2	https://www.scidb.cn/	Armigeres	Armigeres subalbatus	China: Hainan	Asia	2019	415873	0.182622	Liu Q, Cui F, Liu X, Fu Y, Fang W, Kang X, Lu H, Li S, Liu B, Guo W, Xia Q, Kang L, Jiang F. Association of virome dynamics with mosquito species and environmental factors. Microbiome. 2023.
Asuba.QH.202001.7	https://www.scidb.cn/	Armigeres	Armigeres subalbatus	China: Hainan	Asia	2020	258043	0.651692	Liu Q, Cui F, Liu X, Fu Y, Fang W, Kang X, Lu H, Li S, Liu B, Guo W, Xia Q, Kang L, Jiang F. Association of virome dynamics with mosquito species and environmental factors. Microbiome. 2023.
Asuba.QH.202001.8	https://www.scidb.cn/	Armigeres	Armigeres subalbatus	China: Hainan	Asia	2020	785761	0.0469537	Liu Q, Cui F, Liu X, Fu Y, Fang W, Kang X, Lu H, Li S, Liu B, Guo W, Xia Q, Kang L, Jiang F. Association of virome dynamics with mosquito species and environmental factors. Microbiome. 2023.
Asuba.QH.202001.9	https://www.scidb.cn/	Armigeres	Armigeres subalbatus	China: Hainan	Asia	2020	223054	0.0654311	Liu Q, Cui F, Liu X, Fu Y, Fang W, Kang X, Lu H, Li S, Liu B, Guo W, Xia Q, Kang L, Jiang F. Association of virome dynamics with mosquito species and environmental factors. Microbiome. 2023.
Asuba.SY.2018.2	https://www.scidb.cn/	Armigeres	Armigeres subalbatus	China: Hainan	Asia	2018	201366	0.0951886	Liu Q, Cui F, Liu X, Fu Y, Fang W, Kang X, Lu H, Li S, Liu B, Guo W, Xia Q, Kang L, Jiang F. Association of virome dynamics with mosquito species and environmental factors. Microbiome. 2023.
Asuba.SY.2018.3	https://www.scidb.cn/	Armigeres	Armigeres subalbatus	China: Hainan	Asia	2018	927612	0.101488	Liu Q, Cui F, Liu X, Fu Y, Fang W, Kang X, Lu H, Li S, Liu B, Guo W, Xia Q, Kang L, Jiang F. Association of virome dynamics with mosquito species and environmental factors. Microbiome. 2023.
Asuba.TC.202001.7	https://www.scidb.cn/	Armigeres	Armigeres subalbatus	China: Hainan	Asia	2020	833205	0.0294737	Liu Q, Cui F, Liu X, Fu Y, Fang W, Kang X, Lu H, Li S, Liu B, Guo W, Xia Q, Kang L, Jiang F. Association of virome dynamics with mosquito species and environmental factors. Microbiome. 2023.
Asuba.WC.2019.4	https://www.scidb.cn/	Armigeres	Armigeres subalbatus	China: Hainan	Asia	2019	1019545	0.0322961	Liu Q, Cui F, Liu X, Fu Y, Fang W, Kang X, Lu H, Li S, Liu B, Guo W, Xia Q, Kang L, Jiang F. Association of virome dynamics with mosquito species and environmental factors. Microbiome. 2023.
Asuba.WC.2019.5	https://www.scidb.cn/	Armigeres	Armigeres subalbatus	China: Hainan	Asia	2019	521529	0.0167801	Liu Q, Cui F, Liu X, Fu Y, Fang W, Kang X, Lu H, Li S, Liu B, Guo W, Xia Q, Kang L, Jiang F. Association of virome dynamics with mosquito species and environmental factors. Microbiome. 2023.
Asuba.WN.202001.7	https://www.scidb.cn/	Armigeres	Armigeres subalbatus	China: Hainan	Asia	2020	849556	0.083582	Liu Q, Cui F, Liu X, Fu Y, Fang W, Kang X, Lu H, Li S, Liu B, Guo W, Xia Q, Kang L, Jiang F. Association of virome dynamics with mosquito species and environmental factors. Microbiome. 2023.
Asuba.WN.202001.8	https://www.scidb.cn/	Armigeres	Armigeres subalbatus	China: Hainan	Asia	2020	520276	0.149573	Liu Q, Cui F, Liu X, Fu Y, Fang W, Kang X, Lu H, Li S, Liu B, Guo W, Xia Q, Kang L, Jiang F. Association of virome dynamics with mosquito species and environmental factors. Microbiome. 2023.
Asuba.WN.202001.9	https://www.scidb.cn/	Armigeres	Armigeres subalbatus	China: Hainan	Asia	2020	120196	0.155768	Liu Q, Cui F, Liu X, Fu Y, Fang W, Kang X, Lu H, Li S, Liu B, Guo W, Xia Q, Kang L, Jiang F. Association of virome dynamics with mosquito species and environmental factors. Microbiome. 2023.
Asuba.WZS.2018.1	https://www.scidb.cn/	Armigeres	Armigeres subalbatus	China: Hainan	Asia	2018	1053239	0.675683	Liu Q, Cui F, Liu X, Fu Y, Fang W, Kang X, Lu H, Li S, Liu B, Guo W, Xia Q, Kang L, Jiang F. Association of virome dynamics with mosquito species and environmental factors. Microbiome. 2023.
Asuba.WZS.2018.2	https://www.scidb.cn/	Armigeres	Armigeres subalbatus	China: Hainan	Asia	2018	517441	0.0529864	Liu Q, Cui F, Liu X, Fu Y, Fang W, Kang X, Lu H, Li S, Liu B, Guo W, Xia Q, Kang L, Jiang F. Association of virome dynamics with mosquito species and environmental factors. Microbiome. 2023.
Asuba.WZS.2019.4	https://www.scidb.cn/	Armigeres	Armigeres subalbatus	China: Hainan	Asia	2019	890363	0.0879171	Liu Q, Cui F, Liu X, Fu Y, Fang W, Kang X, Lu H, Li S, Liu B, Guo W, Xia Q, Kang L, Jiang F. Association of virome dynamics with mosquito species and environmental factors. Microbiome. 2023.
Asuba.WZS.2019.5	https://www.scidb.cn/	Armigeres	Armigeres subalbatus	China: Hainan	Asia	2019	1002226	0.0508292	Liu Q, Cui F, Liu X, Fu Y, Fang W, Kang X, Lu H, Li S, Liu B, Guo W, Xia Q, Kang L, Jiang F. Association of virome dynamics with mosquito species and environmental factors. Microbiome. 2023.
Asuba.WZS.202001.8	https://www.scidb.cn/	Armigeres	Armigeres subalbatus	China: Hainan	Asia	2020	262027	2.28175	Liu Q, Cui F, Liu X, Fu Y, Fang W, Kang X, Lu H, Li S, Liu B, Guo W, Xia Q, Kang L, Jiang F. Association of virome dynamics with mosquito species and environmental factors. Microbiome. 2023.
Asuba.WZS.202001.9	https://www.scidb.cn/	Armigeres	Armigeres subalbatus	China: Hainan	Asia	2020	1233965	0.459664	Liu Q, Cui F, Liu X, Fu Y, Fang W, Kang X, Lu H, Li S, Liu B, Guo W, Xia Q, Kang L, Jiang F. Association of virome dynamics with mosquito species and environmental factors. Microbiome. 2023.
Cfusc.QH.2019.1	https://www.ncbi.nlm.nih.gov/sra	Culex	Culex fuscocephala	China: Hainan	Asia	2019	369394	0.187344	Liu Q, Cui F, Liu X, Fu Y, Fang W, Kang X, Lu H, Li S, Liu B, Guo W, Xia Q, Kang L, Jiang F. Association of virome dynamics with mosquito species and environmental factors. Microbiome. 2023.
Cfusc.QH.2019.2	https://www.ncbi.nlm.nih.gov/sra	Culex	Culex fuscocephala	China: Hainan	Asia	2019	205256	1.34866	Liu Q, Cui F, Liu X, Fu Y, Fang W, Kang X, Lu H, Li S, Liu B, Guo W, Xia Q, Kang L, Jiang F. Association of virome dynamics with mosquito species and environmental factors. Microbiome. 2023.
Cfusc.QH.202001.7	https://www.ncbi.nlm.nih.gov/sra	Culex	Culex fuscocephala	China: Hainan	Asia	2020	699639	0.440014	Liu Q, Cui F, Liu X, Fu Y, Fang W, Kang X, Lu H, Li S, Liu B, Guo W, Xia Q, Kang L, Jiang F. Association of virome dynamics with mosquito species and environmental factors. Microbiome. 2023.
Cfusc.TC.202001.7	https://www.ncbi.nlm.nih.gov/sra	Culex	Culex fuscocephala	China: Hainan	Asia	2020	625566	0.695213	Liu Q, Cui F, Liu X, Fu Y, Fang W, Kang X, Lu H, Li S, Liu B, Guo W, Xia Q, Kang L, Jiang F. Association of virome dynamics with mosquito species and environmental factors. Microbiome. 2023.
Cgeli.DZ.2019.1	https://www.ncbi.nlm.nih.gov/sra	Culex	Culex gelidus	China: Hainan	Asia	2019	333668	1.01508	Liu Q, Cui F, Liu X, Fu Y, Fang W, Kang X, Lu H, Li S, Liu B, Guo W, Xia Q, Kang L, Jiang F. Association of virome dynamics with mosquito species and environmental factors. Microbiome. 2023.
Cgeli.DZ.2019.2	https://www.ncbi.nlm.nih.gov/sra	Culex	Culex gelidus	China: Hainan	Asia	2019	551744	0.936089	Liu Q, Cui F, Liu X, Fu Y, Fang W, Kang X, Lu H, Li S, Liu B, Guo W, Xia Q, Kang L, Jiang F. Association of virome dynamics with mosquito species and environmental factors. Microbiome. 2023.
Cgeli.HK.2018.1	https://www.ncbi.nlm.nih.gov/sra	Culex	Culex gelidus	China: Hainan	Asia	2018	173955	1.53053	Liu Q, Cui F, Liu X, Fu Y, Fang W, Kang X, Lu H, Li S, Liu B, Guo W, Xia Q, Kang L, Jiang F. Association of virome dynamics with mosquito species and environmental factors. Microbiome. 2023.
Cgeli.HK.2018.3	https://www.ncbi.nlm.nih.gov/sra	Culex	Culex gelidus	China: Hainan	Asia	2018	133711	0.680506	Liu Q, Cui F, Liu X, Fu Y, Fang W, Kang X, Lu H, Li S, Liu B, Guo W, Xia Q, Kang L, Jiang F. Association of virome dynamics with mosquito species and environmental factors. Microbiome. 2023.
Cgeli.LG.202001.7	https://www.ncbi.nlm.nih.gov/sra	Culex	Culex gelidus	China: Hainan	Asia	2020	1085583	1.17418	Liu Q, Cui F, Liu X, Fu Y, Fang W, Kang X, Lu H, Li S, Liu B, Guo W, Xia Q, Kang L, Jiang F. Association of virome dynamics with mosquito species and environmental factors. Microbiome. 2023.
Cgeli.QH.2019.1	https://www.ncbi.nlm.nih.gov/sra	Culex	Culex gelidus	China: Hainan	Asia	2019	775124	0.321238	Liu Q, Cui F, Liu X, Fu Y, Fang W, Kang X, Lu H, Li S, Liu B, Guo W, Xia Q, Kang L, Jiang F. Association of virome dynamics with mosquito species and environmental factors. Microbiome. 2023.
Cgeli.QH.2019.2	https://www.ncbi.nlm.nih.gov/sra	Culex	Culex gelidus	China: Hainan	Asia	2019	318479	0.842762	Liu Q, Cui F, Liu X, Fu Y, Fang W, Kang X, Lu H, Li S, Liu B, Guo W, Xia Q, Kang L, Jiang F. Association of virome dynamics with mosquito species and environmental factors. Microbiome. 2023.
Cgeli.QH.202001.7	https://www.ncbi.nlm.nih.gov/sra	Culex	Culex gelidus	China: Hainan	Asia	2020	812286	2.63545	Liu Q, Cui F, Liu X, Fu Y, Fang W, Kang X, Lu H, Li S, Liu B, Guo W, Xia Q, Kang L, Jiang F. Association of virome dynamics with mosquito species and environmental factors. Microbiome. 2023.
Cgeli.QH.202001.8	https://www.ncbi.nlm.nih.gov/sra	Culex	Culex gelidus	China: Hainan	Asia	2020	417765	0.472821	Liu Q, Cui F, Liu X, Fu Y, Fang W, Kang X, Lu H, Li S, Liu B, Guo W, Xia Q, Kang L, Jiang F. Association of virome dynamics with mosquito species and environmental factors. Microbiome. 2023.
Cgeli.TC.2019.1	https://www.ncbi.nlm.nih.gov/sra	Culex	Culex gelidus	China: Hainan	Asia	2019	702566	1.20482	Liu Q, Cui F, Liu X, Fu Y, Fang W, Kang X, Lu H, Li S, Liu B, Guo W, Xia Q, Kang L, Jiang F. Association of virome dynamics with mosquito species and environmental factors. Microbiome. 2023.
Cgeli.TC.2019.2	https://www.ncbi.nlm.nih.gov/sra	Culex	Culex gelidus	China: Hainan	Asia	2019	426002	1.22795	Liu Q, Cui F, Liu X, Fu Y, Fang W, Kang X, Lu H, Li S, Liu B, Guo W, Xia Q, Kang L, Jiang F. Association of virome dynamics with mosquito species and environmental factors. Microbiome. 2023.
Cgeli.WN.202001.7	https://www.ncbi.nlm.nih.gov/sra	Culex	Culex gelidus	China: Hainan	Asia	2020	592922	2.18055	Liu Q, Cui F, Liu X, Fu Y, Fang W, Kang X, Lu H, Li S, Liu B, Guo W, Xia Q, Kang L, Jiang F. Association of virome dynamics with mosquito species and environmental factors. Microbiome. 2023.
Clutz.DZ.2019.2	https://www.ncbi.nlm.nih.gov/sra	Culex	Culex Lutzia fuscanus	China: Hainan	Asia	2019	544215	2.31918	Liu Q, Cui F, Liu X, Fu Y, Fang W, Kang X, Lu H, Li S, Liu B, Guo W, Xia Q, Kang L, Jiang F. Association of virome dynamics with mosquito species and environmental factors. Microbiome. 2023.
Clutz.WN.202001.7	https://www.ncbi.nlm.nih.gov/sra	Culex	Culex Lutzia fuscanus	China: Hainan	Asia	2020	348015	1.62854	Liu Q, Cui F, Liu X, Fu Y, Fang W, Kang X, Lu H, Li S, Liu B, Guo W, Xia Q, Kang L, Jiang F. Association of virome dynamics with mosquito species and environmental factors. Microbiome. 2023.
Clutz.WZS.2019.1	https://www.ncbi.nlm.nih.gov/sra	Culex	Culex Lutzia fuscanus	China: Hainan	Asia	2019	836917	1.67742	Liu Q, Cui F, Liu X, Fu Y, Fang W, Kang X, Lu H, Li S, Liu B, Guo W, Xia Q, Kang L, Jiang F. Association of virome dynamics with mosquito species and environmental factors. Microbiome. 2023.
Clutz.WZS.2019.2	https://www.ncbi.nlm.nih.gov/sra	Culex	Culex Lutzia fuscanus	China: Hainan	Asia	2019	657439	1.80837	Liu Q, Cui F, Liu X, Fu Y, Fang W, Kang X, Lu H, Li S, Liu B, Guo W, Xia Q, Kang L, Jiang F. Association of virome dynamics with mosquito species and environmental factors. Microbiome. 2023.
Cpall.DZ.2019.1	https://www.ncbi.nlm.nih.gov/sra	Culex	Culex pallidothorax	China: Hainan	Asia	2019	916208	0.0210881	Liu Q, Cui F, Liu X, Fu Y, Fang W, Kang X, Lu H, Li S, Liu B, Guo W, Xia Q, Kang L, Jiang F. Association of virome dynamics with mosquito species and environmental factors. Microbiome. 2023.
Cpall.DZ.2019.2	https://www.ncbi.nlm.nih.gov/sra	Culex	Culex pallidothorax	China: Hainan	Asia	2019	330857	0.0318039	Liu Q, Cui F, Liu X, Fu Y, Fang W, Kang X, Lu H, Li S, Liu B, Guo W, Xia Q, Kang L, Jiang F. Association of virome dynamics with mosquito species and environmental factors. Microbiome. 2023.
Cpall.DZ.202001.7	https://www.ncbi.nlm.nih.gov/sra	Culex	Culex pallidothorax	China: Hainan	Asia	2020	449006	1.85071	Liu Q, Cui F, Liu X, Fu Y, Fang W, Kang X, Lu H, Li S, Liu B, Guo W, Xia Q, Kang L, Jiang F. Association of virome dynamics with mosquito species and environmental factors. Microbiome. 2023.
Cpall.LS.202001.7	https://www.ncbi.nlm.nih.gov/sra	Culex	Culex pallidothorax	China: Hainan	Asia	2020	736624	1.68482	Liu Q, Cui F, Liu X, Fu Y, Fang W, Kang X, Lu H, Li S, Liu B, Guo W, Xia Q, Kang L, Jiang F. Association of virome dynamics with mosquito species and environmental factors. Microbiome. 2023.
Cpall.WC.2018.1	https://www.ncbi.nlm.nih.gov/sra	Culex	Culex pallidothorax	China: Hainan	Asia	2018	756289	0.373555	Liu Q, Cui F, Liu X, Fu Y, Fang W, Kang X, Lu H, Li S, Liu B, Guo W, Xia Q, Kang L, Jiang F. Association of virome dynamics with mosquito species and environmental factors. Microbiome. 2023.
Cpall.WC.2018.2	https://www.ncbi.nlm.nih.gov/sra	Culex	Culex pallidothorax	China: Hainan	Asia	2018	65106	error	Liu Q, Cui F, Liu X, Fu Y, Fang W, Kang X, Lu H, Li S, Liu B, Guo W, Xia Q, Kang L, Jiang F. Association of virome dynamics with mosquito species and environmental factors. Microbiome. 2023.
Cpall.WZS.2018.1	https://www.ncbi.nlm.nih.gov/sra	Culex	Culex pallidothorax	China: Hainan	Asia	2018	268359	1.39957	Liu Q, Cui F, Liu X, Fu Y, Fang W, Kang X, Lu H, Li S, Liu B, Guo W, Xia Q, Kang L, Jiang F. Association of virome dynamics with mosquito species and environmental factors. Microbiome. 2023.
Cpall.WZS.2018.2	https://www.ncbi.nlm.nih.gov/sra	Culex	Culex pallidothorax	China: Hainan	Asia	2018	1022140	1.89555	Liu Q, Cui F, Liu X, Fu Y, Fang W, Kang X, Lu H, Li S, Liu B, Guo W, Xia Q, Kang L, Jiang F. Association of virome dynamics with mosquito species and environmental factors. Microbiome. 2023.
Cpall.WZS.2019.1	https://www.ncbi.nlm.nih.gov/sra	Culex	Culex pallidothorax	China: Hainan	Asia	2019	131093	0.971089	Liu Q, Cui F, Liu X, Fu Y, Fang W, Kang X, Lu H, Li S, Liu B, Guo W, Xia Q, Kang L, Jiang F. Association of virome dynamics with mosquito species and environmental factors. Microbiome. 2023.
Cpall.WZS.2019.5	https://www.ncbi.nlm.nih.gov/sra	Culex	Culex pallidothorax	China: Hainan	Asia	2019	238392	0.697858	Liu Q, Cui F, Liu X, Fu Y, Fang W, Kang X, Lu H, Li S, Liu B, Guo W, Xia Q, Kang L, Jiang F. Association of virome dynamics with mosquito species and environmental factors. Microbiome. 2023.
Cpipi.BS.202001.8	https://www.ncbi.nlm.nih.gov/sra	Culex	Culex pipiens pipiens	China: Hainan	Asia	2020	912179	0.24583	Liu Q, Cui F, Liu X, Fu Y, Fang W, Kang X, Lu H, Li S, Liu B, Guo W, Xia Q, Kang L, Jiang F. Association of virome dynamics with mosquito species and environmental factors. Microbiome. 2023.
Cpipi.BS.202001.9	https://www.ncbi.nlm.nih.gov/sra	Culex	Culex pipiens pipiens	China: Hainan	Asia	2020	1309316	0.183327	Liu Q, Cui F, Liu X, Fu Y, Fang W, Kang X, Lu H, Li S, Liu B, Guo W, Xia Q, Kang L, Jiang F. Association of virome dynamics with mosquito species and environmental factors. Microbiome. 2023.
Cpipi.DF.2018.1	https://www.ncbi.nlm.nih.gov/sra	Culex	Culex pipiens pipiens	China: Hainan	Asia	2018	955600	2.2834	Liu Q, Cui F, Liu X, Fu Y, Fang W, Kang X, Lu H, Li S, Liu B, Guo W, Xia Q, Kang L, Jiang F. Association of virome dynamics with mosquito species and environmental factors. Microbiome. 2023.
Cpipi.DF.2018.2	https://www.ncbi.nlm.nih.gov/sra	Culex	Culex pipiens pipiens	China: Hainan	Asia	2018	262668	2.27587	Liu Q, Cui F, Liu X, Fu Y, Fang W, Kang X, Lu H, Li S, Liu B, Guo W, Xia Q, Kang L, Jiang F. Association of virome dynamics with mosquito species and environmental factors. Microbiome. 2023.
Cpipi.DF.202001.7	https://www.ncbi.nlm.nih.gov/sra	Culex	Culex pipiens pipiens	China: Hainan	Asia	2020	1129272	0.148712	Liu Q, Cui F, Liu X, Fu Y, Fang W, Kang X, Lu H, Li S, Liu B, Guo W, Xia Q, Kang L, Jiang F. Association of virome dynamics with mosquito species and environmental factors. Microbiome. 2023.
Cpipi.DF.202001.8	https://www.ncbi.nlm.nih.gov/sra	Culex	Culex pipiens pipiens	China: Hainan	Asia	2020	1075720	0.122228	Liu Q, Cui F, Liu X, Fu Y, Fang W, Kang X, Lu H, Li S, Liu B, Guo W, Xia Q, Kang L, Jiang F. Association of virome dynamics with mosquito species and environmental factors. Microbiome. 2023.
Cpipi.DF.202001.9	https://www.ncbi.nlm.nih.gov/sra	Culex	Culex pipiens pipiens	China: Hainan	Asia	2020	1148561	0.103673	Liu Q, Cui F, Liu X, Fu Y, Fang W, Kang X, Lu H, Li S, Liu B, Guo W, Xia Q, Kang L, Jiang F. Association of virome dynamics with mosquito species and environmental factors. Microbiome. 2023.
Cpipi.DZ.2019.1	https://www.ncbi.nlm.nih.gov/sra	Culex	Culex pipiens pipiens	China: Hainan	Asia	2019	551226	0.130682	Liu Q, Cui F, Liu X, Fu Y, Fang W, Kang X, Lu H, Li S, Liu B, Guo W, Xia Q, Kang L, Jiang F. Association of virome dynamics with mosquito species and environmental factors. Microbiome. 2023.
Cpipi.DZ.2019.3	https://www.ncbi.nlm.nih.gov/sra	Culex	Culex pipiens pipiens	China: Hainan	Asia	2019	711937	0.021357	Liu Q, Cui F, Liu X, Fu Y, Fang W, Kang X, Lu H, Li S, Liu B, Guo W, Xia Q, Kang L, Jiang F. Association of virome dynamics with mosquito species and environmental factors. Microbiome. 2023.
Cpipi.DZ.2019.4	https://www.ncbi.nlm.nih.gov/sra	Culex	Culex pipiens pipiens	China: Hainan	Asia	2019	1113938	2.64609	Liu Q, Cui F, Liu X, Fu Y, Fang W, Kang X, Lu H, Li S, Liu B, Guo W, Xia Q, Kang L, Jiang F. Association of virome dynamics with mosquito species and environmental factors. Microbiome. 2023.
Cpipi.DZ.2019.5	https://www.ncbi.nlm.nih.gov/sra	Culex	Culex pipiens pipiens	China: Hainan	Asia	2019	1259237	2.42156	Liu Q, Cui F, Liu X, Fu Y, Fang W, Kang X, Lu H, Li S, Liu B, Guo W, Xia Q, Kang L, Jiang F. Association of virome dynamics with mosquito species and environmental factors. Microbiome. 2023.
Cpipi.DZ.202001.7	https://www.ncbi.nlm.nih.gov/sra	Culex	Culex pipiens pipiens	China: Hainan	Asia	2020	7223	0.659184	Liu Q, Cui F, Liu X, Fu Y, Fang W, Kang X, Lu H, Li S, Liu B, Guo W, Xia Q, Kang L, Jiang F. Association of virome dynamics with mosquito species and environmental factors. Microbiome. 2023.
Cpipi.DZ.202001.8	https://www.ncbi.nlm.nih.gov/sra	Culex	Culex pipiens pipiens	China: Hainan	Asia	2020	70015	0.680979	Liu Q, Cui F, Liu X, Fu Y, Fang W, Kang X, Lu H, Li S, Liu B, Guo W, Xia Q, Kang L, Jiang F. Association of virome dynamics with mosquito species and environmental factors. Microbiome. 2023.
Cpipi.DZ.202001.9	https://www.ncbi.nlm.nih.gov/sra	Culex	Culex pipiens pipiens	China: Hainan	Asia	2020	1030805	0.663797	Liu Q, Cui F, Liu X, Fu Y, Fang W, Kang X, Lu H, Li S, Liu B, Guo W, Xia Q, Kang L, Jiang F. Association of virome dynamics with mosquito species and environmental factors. Microbiome. 2023.
Cpipi.HK.2018.2	https://www.ncbi.nlm.nih.gov/sra	Culex	Culex pipiens pipiens	China: Hainan	Asia	2018	200513	1.70064	Liu Q, Cui F, Liu X, Fu Y, Fang W, Kang X, Lu H, Li S, Liu B, Guo W, Xia Q, Kang L, Jiang F. Association of virome dynamics with mosquito species and environmental factors. Microbiome. 2023.
Cpipi.HK.2018.3	https://www.ncbi.nlm.nih.gov/sra	Culex	Culex pipiens pipiens	China: Hainan	Asia	2018	412167	0.0894336	Liu Q, Cui F, Liu X, Fu Y, Fang W, Kang X, Lu H, Li S, Liu B, Guo W, Xia Q, Kang L, Jiang F. Association of virome dynamics with mosquito species and environmental factors. Microbiome. 2023.
Cpipi.HK.2019.4	https://www.ncbi.nlm.nih.gov/sra	Culex	Culex pipiens pipiens	China: Hainan	Asia	2019	370195	0.0408229	Liu Q, Cui F, Liu X, Fu Y, Fang W, Kang X, Lu H, Li S, Liu B, Guo W, Xia Q, Kang L, Jiang F. Association of virome dynamics with mosquito species and environmental factors. Microbiome. 2023.
Cpipi.HK.2019.5	https://www.ncbi.nlm.nih.gov/sra	Culex	Culex pipiens pipiens	China: Hainan	Asia	2019	509458	1.59737	Liu Q, Cui F, Liu X, Fu Y, Fang W, Kang X, Lu H, Li S, Liu B, Guo W, Xia Q, Kang L, Jiang F. Association of virome dynamics with mosquito species and environmental factors. Microbiome. 2023.
Cpipi.HK.202001.7	https://www.ncbi.nlm.nih.gov/sra	Culex	Culex pipiens pipiens	China: Hainan	Asia	2020	1335809	1.15059	Liu Q, Cui F, Liu X, Fu Y, Fang W, Kang X, Lu H, Li S, Liu B, Guo W, Xia Q, Kang L, Jiang F. Association of virome dynamics with mosquito species and environmental factors. Microbiome. 2023.
Cpipi.LS.2018.2	https://www.ncbi.nlm.nih.gov/sra	Culex	Culex pipiens pipiens	China: Hainan	Asia	2018	210236	0.288686	Liu Q, Cui F, Liu X, Fu Y, Fang W, Kang X, Lu H, Li S, Liu B, Guo W, Xia Q, Kang L, Jiang F. Association of virome dynamics with mosquito species and environmental factors. Microbiome. 2023.
Cpipi.LS.202001.7	https://www.ncbi.nlm.nih.gov/sra	Culex	Culex pipiens pipiens	China: Hainan	Asia	2020	1026915	0.380305	Liu Q, Cui F, Liu X, Fu Y, Fang W, Kang X, Lu H, Li S, Liu B, Guo W, Xia Q, Kang L, Jiang F. Association of virome dynamics with mosquito species and environmental factors. Microbiome. 2023.
Cpipi.LS.202001.8	https://www.ncbi.nlm.nih.gov/sra	Culex	Culex pipiens pipiens	China: Hainan	Asia	2020	100173	2.11884	Liu Q, Cui F, Liu X, Fu Y, Fang W, Kang X, Lu H, Li S, Liu B, Guo W, Xia Q, Kang L, Jiang F. Association of virome dynamics with mosquito species and environmental factors. Microbiome. 2023.
Cpipi.LS.202001.9	https://www.ncbi.nlm.nih.gov/sra	Culex	Culex pipiens pipiens	China: Hainan	Asia	2020	1295590	0.542817	Liu Q, Cui F, Liu X, Fu Y, Fang W, Kang X, Lu H, Li S, Liu B, Guo W, Xia Q, Kang L, Jiang F. Association of virome dynamics with mosquito species and environmental factors. Microbiome. 2023.
Cpipi.QH.202001.7	https://www.ncbi.nlm.nih.gov/sra	Culex	Culex pipiens pipiens	China: Hainan	Asia	2020	1071211	1.19373	Liu Q, Cui F, Liu X, Fu Y, Fang W, Kang X, Lu H, Li S, Liu B, Guo W, Xia Q, Kang L, Jiang F. Association of virome dynamics with mosquito species and environmental factors. Microbiome. 2023.
Cpipi.SY.2018.1	https://www.ncbi.nlm.nih.gov/sra	Culex	Culex pipiens pipiens	China: Hainan	Asia	2018	708299	1.39092	Liu Q, Cui F, Liu X, Fu Y, Fang W, Kang X, Lu H, Li S, Liu B, Guo W, Xia Q, Kang L, Jiang F. Association of virome dynamics with mosquito species and environmental factors. Microbiome. 2023.
Cpipi.WC.202001.7	https://www.ncbi.nlm.nih.gov/sra	Culex	Culex pipiens pipiens	China: Hainan	Asia	2020	1408034	0.168623	Liu Q, Cui F, Liu X, Fu Y, Fang W, Kang X, Lu H, Li S, Liu B, Guo W, Xia Q, Kang L, Jiang F. Association of virome dynamics with mosquito species and environmental factors. Microbiome. 2023.
Cpipi.WC.202001.8	https://www.ncbi.nlm.nih.gov/sra	Culex	Culex pipiens pipiens	China: Hainan	Asia	2020	1198385	0.412469	Liu Q, Cui F, Liu X, Fu Y, Fang W, Kang X, Lu H, Li S, Liu B, Guo W, Xia Q, Kang L, Jiang F. Association of virome dynamics with mosquito species and environmental factors. Microbiome. 2023.
Cpipi.WC.202001.9	https://www.ncbi.nlm.nih.gov/sra	Culex	Culex pipiens pipiens	China: Hainan	Asia	2020	24348	0.365298	Liu Q, Cui F, Liu X, Fu Y, Fang W, Kang X, Lu H, Li S, Liu B, Guo W, Xia Q, Kang L, Jiang F. Association of virome dynamics with mosquito species and environmental factors. Microbiome. 2023.
Cpipi.WN.202001.10	https://www.ncbi.nlm.nih.gov/sra	Culex	Culex pipiens pipiens	China: Hainan	Asia	2020	198816	0.769981	Liu Q, Cui F, Liu X, Fu Y, Fang W, Kang X, Lu H, Li S, Liu B, Guo W, Xia Q, Kang L, Jiang F. Association of virome dynamics with mosquito species and environmental factors. Microbiome. 2023.
Cpipi.WN.202001.7	https://www.ncbi.nlm.nih.gov/sra	Culex	Culex pipiens pipiens	China: Hainan	Asia	2020	220997	0.737532	Liu Q, Cui F, Liu X, Fu Y, Fang W, Kang X, Lu H, Li S, Liu B, Guo W, Xia Q, Kang L, Jiang F. Association of virome dynamics with mosquito species and environmental factors. Microbiome. 2023.
Cpipi.WZS.2018.1	https://www.ncbi.nlm.nih.gov/sra	Culex	Culex pipiens pipiens	China: Hainan	Asia	2018	1282788	0.116319	Liu Q, Cui F, Liu X, Fu Y, Fang W, Kang X, Lu H, Li S, Liu B, Guo W, Xia Q, Kang L, Jiang F. Association of virome dynamics with mosquito species and environmental factors. Microbiome. 2023.
Cpipi.WZS.2018.2	https://www.ncbi.nlm.nih.gov/sra	Culex	Culex pipiens pipiens	China: Hainan	Asia	2018	595040	0.142518	Liu Q, Cui F, Liu X, Fu Y, Fang W, Kang X, Lu H, Li S, Liu B, Guo W, Xia Q, Kang L, Jiang F. Association of virome dynamics with mosquito species and environmental factors. Microbiome. 2023.
Cpipi.WZS.2019.4	https://www.ncbi.nlm.nih.gov/sra	Culex	Culex pipiens pipiens	China: Hainan	Asia	2019	895641	0.51743	Liu Q, Cui F, Liu X, Fu Y, Fang W, Kang X, Lu H, Li S, Liu B, Guo W, Xia Q, Kang L, Jiang F. Association of virome dynamics with mosquito species and environmental factors. Microbiome. 2023.
Cpipi.WZS.2019.6	https://www.ncbi.nlm.nih.gov/sra	Culex	Culex pipiens pipiens	China: Hainan	Asia	2019	767827	2.15933	Liu Q, Cui F, Liu X, Fu Y, Fang W, Kang X, Lu H, Li S, Liu B, Guo W, Xia Q, Kang L, Jiang F. Association of virome dynamics with mosquito species and environmental factors. Microbiome. 2023.
Cpseu.QH.2019.1	https://www.ncbi.nlm.nih.gov/sra	Culex	Culex pseudovishnui	China: Hainan	Asia	2019	580263	0.946809	Liu Q, Cui F, Liu X, Fu Y, Fang W, Kang X, Lu H, Li S, Liu B, Guo W, Xia Q, Kang L, Jiang F. Association of virome dynamics with mosquito species and environmental factors. Microbiome. 2023.
Csiti.DZ.2019.2	https://www.ncbi.nlm.nih.gov/sra	Culex	Culex sitiens	China: Hainan	Asia	2019	68008	1.57913	Liu Q, Cui F, Liu X, Fu Y, Fang W, Kang X, Lu H, Li S, Liu B, Guo W, Xia Q, Kang L, Jiang F. Association of virome dynamics with mosquito species and environmental factors. Microbiome. 2023.
Csiti.DZ.2019.4	https://www.ncbi.nlm.nih.gov/sra	Culex	Culex sitiens	China: Hainan	Asia	2019	320694	0.851045	Liu Q, Cui F, Liu X, Fu Y, Fang W, Kang X, Lu H, Li S, Liu B, Guo W, Xia Q, Kang L, Jiang F. Association of virome dynamics with mosquito species and environmental factors. Microbiome. 2023.
Csiti.LG.2019.2	https://www.ncbi.nlm.nih.gov/sra	Culex	Culex sitiens	China: Hainan	Asia	2019	794937	1.41273	Liu Q, Cui F, Liu X, Fu Y, Fang W, Kang X, Lu H, Li S, Liu B, Guo W, Xia Q, Kang L, Jiang F. Association of virome dynamics with mosquito species and environmental factors. Microbiome. 2023.
Csiti.LG.2019.3	https://www.ncbi.nlm.nih.gov/sra	Culex	Culex sitiens	China: Hainan	Asia	2019	278720	0.769889	Liu Q, Cui F, Liu X, Fu Y, Fang W, Kang X, Lu H, Li S, Liu B, Guo W, Xia Q, Kang L, Jiang F. Association of virome dynamics with mosquito species and environmental factors. Microbiome. 2023.
Ctrit.DZ.2019.1	https://www.ncbi.nlm.nih.gov/sra	Culex	Culex tritaeniorhynchus	China: Hainan	Asia	2019	1038341	2.41918	Liu Q, Cui F, Liu X, Fu Y, Fang W, Kang X, Lu H, Li S, Liu B, Guo W, Xia Q, Kang L, Jiang F. Association of virome dynamics with mosquito species and environmental factors. Microbiome. 2023.
Ctrit.DZ.2019.2	https://www.ncbi.nlm.nih.gov/sra	Culex	Culex tritaeniorhynchus	China: Hainan	Asia	2019	782433	1.35119	Liu Q, Cui F, Liu X, Fu Y, Fang W, Kang X, Lu H, Li S, Liu B, Guo W, Xia Q, Kang L, Jiang F. Association of virome dynamics with mosquito species and environmental factors. Microbiome. 2023.
Ctrit.HK.2018.1	https://www.ncbi.nlm.nih.gov/sra	Culex	Culex tritaeniorhynchus	China: Hainan	Asia	2018	551069	2.32068	Liu Q, Cui F, Liu X, Fu Y, Fang W, Kang X, Lu H, Li S, Liu B, Guo W, Xia Q, Kang L, Jiang F. Association of virome dynamics with mosquito species and environmental factors. Microbiome. 2023.
Ctrit.HK.202001.7	https://www.ncbi.nlm.nih.gov/sra	Culex	Culex tritaeniorhynchus	China: Hainan	Asia	2020	543838	1.83297	Liu Q, Cui F, Liu X, Fu Y, Fang W, Kang X, Lu H, Li S, Liu B, Guo W, Xia Q, Kang L, Jiang F. Association of virome dynamics with mosquito species and environmental factors. Microbiome. 2023.
Ctrit.HK.202001.8	https://www.ncbi.nlm.nih.gov/sra	Culex	Culex tritaeniorhynchus	China: Hainan	Asia	2020	313808	1.61202	Liu Q, Cui F, Liu X, Fu Y, Fang W, Kang X, Lu H, Li S, Liu B, Guo W, Xia Q, Kang L, Jiang F. Association of virome dynamics with mosquito species and environmental factors. Microbiome. 2023.
Ctrit.LG.202001.7	https://www.ncbi.nlm.nih.gov/sra	Culex	Culex tritaeniorhynchus	China: Hainan	Asia	2020	916141	1.61291	Liu Q, Cui F, Liu X, Fu Y, Fang W, Kang X, Lu H, Li S, Liu B, Guo W, Xia Q, Kang L, Jiang F. Association of virome dynamics with mosquito species and environmental factors. Microbiome. 2023.
Ctrit.LG.202001.8	https://www.ncbi.nlm.nih.gov/sra	Culex	Culex tritaeniorhynchus	China: Hainan	Asia	2020	690100	0.968171	Liu Q, Cui F, Liu X, Fu Y, Fang W, Kang X, Lu H, Li S, Liu B, Guo W, Xia Q, Kang L, Jiang F. Association of virome dynamics with mosquito species and environmental factors. Microbiome. 2023.
Ctrit.QH.2019.1	https://www.ncbi.nlm.nih.gov/sra	Culex	Culex tritaeniorhynchus	China: Hainan	Asia	2019	470169	0.598316	Liu Q, Cui F, Liu X, Fu Y, Fang W, Kang X, Lu H, Li S, Liu B, Guo W, Xia Q, Kang L, Jiang F. Association of virome dynamics with mosquito species and environmental factors. Microbiome. 2023.
Ctrit.QH.2019.2	https://www.ncbi.nlm.nih.gov/sra	Culex	Culex tritaeniorhynchus	China: Hainan	Asia	2019	201794	0.0183646	Liu Q, Cui F, Liu X, Fu Y, Fang W, Kang X, Lu H, Li S, Liu B, Guo W, Xia Q, Kang L, Jiang F. Association of virome dynamics with mosquito species and environmental factors. Microbiome. 2023.
Ctrit.QH.202001.7	https://www.ncbi.nlm.nih.gov/sra	Culex	Culex tritaeniorhynchus	China: Hainan	Asia	2020	1018629	1.05481	Liu Q, Cui F, Liu X, Fu Y, Fang W, Kang X, Lu H, Li S, Liu B, Guo W, Xia Q, Kang L, Jiang F. Association of virome dynamics with mosquito species and environmental factors. Microbiome. 2023.
Ctrit.QH.202001.8	https://www.ncbi.nlm.nih.gov/sra	Culex	Culex tritaeniorhynchus	China: Hainan	Asia	2020	328534	2.6756	Liu Q, Cui F, Liu X, Fu Y, Fang W, Kang X, Lu H, Li S, Liu B, Guo W, Xia Q, Kang L, Jiang F. Association of virome dynamics with mosquito species and environmental factors. Microbiome. 2023.
Ctrit.QH.202001.9	https://www.ncbi.nlm.nih.gov/sra	Culex	Culex tritaeniorhynchus	China: Hainan	Asia	2020	384140	1.43199	Liu Q, Cui F, Liu X, Fu Y, Fang W, Kang X, Lu H, Li S, Liu B, Guo W, Xia Q, Kang L, Jiang F. Association of virome dynamics with mosquito species and environmental factors. Microbiome. 2023.
Ctrit.TC.2019.1	https://www.ncbi.nlm.nih.gov/sra	Culex	Culex tritaeniorhynchus	China: Hainan	Asia	2019	259900	2.39095	Liu Q, Cui F, Liu X, Fu Y, Fang W, Kang X, Lu H, Li S, Liu B, Guo W, Xia Q, Kang L, Jiang F. Association of virome dynamics with mosquito species and environmental factors. Microbiome. 2023.
Cvish.DF.202001.7	https://www.ncbi.nlm.nih.gov/sra	Culex	Culex vishnui	China: Hainan	Asia	2020	947193	2.30474	Liu Q, Cui F, Liu X, Fu Y, Fang W, Kang X, Lu H, Li S, Liu B, Guo W, Xia Q, Kang L, Jiang F. Association of virome dynamics with mosquito species and environmental factors. Microbiome. 2023.
Cvish.DF.202001.8	https://www.ncbi.nlm.nih.gov/sra	Culex	Culex vishnui	China: Hainan	Asia	2020	669985	0.888054	Liu Q, Cui F, Liu X, Fu Y, Fang W, Kang X, Lu H, Li S, Liu B, Guo W, Xia Q, Kang L, Jiang F. Association of virome dynamics with mosquito species and environmental factors. Microbiome. 2023.
Cvish.DF.202001.9	https://www.ncbi.nlm.nih.gov/sra	Culex	Culex vishnui	China: Hainan	Asia	2020	291797	1.37247	Liu Q, Cui F, Liu X, Fu Y, Fang W, Kang X, Lu H, Li S, Liu B, Guo W, Xia Q, Kang L, Jiang F. Association of virome dynamics with mosquito species and environmental factors. Microbiome. 2023.
Cvish.HK.2019.2	https://www.ncbi.nlm.nih.gov/sra	Culex	Culex vishnui	China: Hainan	Asia	2019	926213	2.33348	Liu Q, Cui F, Liu X, Fu Y, Fang W, Kang X, Lu H, Li S, Liu B, Guo W, Xia Q, Kang L, Jiang F. Association of virome dynamics with mosquito species and environmental factors. Microbiome. 2023.
Cvish.LG.2019.1	https://www.ncbi.nlm.nih.gov/sra	Culex	Culex vishnui	China: Hainan	Asia	2019	238242	1.33097	Liu Q, Cui F, Liu X, Fu Y, Fang W, Kang X, Lu H, Li S, Liu B, Guo W, Xia Q, Kang L, Jiang F. Association of virome dynamics with mosquito species and environmental factors. Microbiome. 2023.
Cvish.QH.2019.1	https://www.ncbi.nlm.nih.gov/sra	Culex	Culex vishnui	China: Hainan	Asia	2019	2571	1.66626	Liu Q, Cui F, Liu X, Fu Y, Fang W, Kang X, Lu H, Li S, Liu B, Guo W, Xia Q, Kang L, Jiang F. Association of virome dynamics with mosquito species and environmental factors. Microbiome. 2023.
Cvish.QH.2019.2	https://www.ncbi.nlm.nih.gov/sra	Culex	Culex vishnui	China: Hainan	Asia	2019	517563	1.90146	Liu Q, Cui F, Liu X, Fu Y, Fang W, Kang X, Lu H, Li S, Liu B, Guo W, Xia Q, Kang L, Jiang F. Association of virome dynamics with mosquito species and environmental factors. Microbiome. 2023.
Cvish.QH.202001.7	https://www.ncbi.nlm.nih.gov/sra	Culex	Culex vishnui	China: Hainan	Asia	2020	1125018	1.04848	Liu Q, Cui F, Liu X, Fu Y, Fang W, Kang X, Lu H, Li S, Liu B, Guo W, Xia Q, Kang L, Jiang F. Association of virome dynamics with mosquito species and environmental factors. Microbiome. 2023.
Cvish.QH.202001.8	https://www.ncbi.nlm.nih.gov/sra	Culex	Culex vishnui	China: Hainan	Asia	2020	887462	2.46218	Liu Q, Cui F, Liu X, Fu Y, Fang W, Kang X, Lu H, Li S, Liu B, Guo W, Xia Q, Kang L, Jiang F. Association of virome dynamics with mosquito species and environmental factors. Microbiome. 2023.
Cvish.TC.202001.7	https://www.ncbi.nlm.nih.gov/sra	Culex	Culex vishnui	China: Hainan	Asia	2020	439606	1.76831	Liu Q, Cui F, Liu X, Fu Y, Fang W, Kang X, Lu H, Li S, Liu B, Guo W, Xia Q, Kang L, Jiang F. Association of virome dynamics with mosquito species and environmental factors. Microbiome. 2023.
Cvish.TC.202001.8	https://www.ncbi.nlm.nih.gov/sra	Culex	Culex vishnui	China: Hainan	Asia	2020	44141	1.88143	Liu Q, Cui F, Liu X, Fu Y, Fang W, Kang X, Lu H, Li S, Liu B, Guo W, Xia Q, Kang L, Jiang F. Association of virome dynamics with mosquito species and environmental factors. Microbiome. 2023.
Cvish.TC.202001.9	https://www.ncbi.nlm.nih.gov/sra	Culex	Culex vishnui	China: Hainan	Asia	2020	842259	1.53519	Liu Q, Cui F, Liu X, Fu Y, Fang W, Kang X, Lu H, Li S, Liu B, Guo W, Xia Q, Kang L, Jiang F. Association of virome dynamics with mosquito species and environmental factors. Microbiome. 2023.
SRR8480628	https://www.ncbi.nlm.nih.gov/sra	Culex	Culex pipiens	Sweden: Dalalven	Europe	2009	29419	1.91078	Meta-Pettersson JH, Shi M, Eden JS, Holmes EC, Hesson JC: Meta-Transcriptomic Comparison of the RNA Viromes of the Mosquito Vectors Culex pipiens and Culex torrentium in Northern Europe. Viruses 2019.
SRR8480627	https://www.ncbi.nlm.nih.gov/sra	Culex	Culex pipiens	Sweden: Dalalven	Europe	2011	54599	2.02562	Meta-Pettersson JH, Shi M, Eden JS, Holmes EC, Hesson JC: Meta-Transcriptomic Comparison of the RNA Viromes of the Mosquito Vectors Culex pipiens and Culex torrentium in Northern Europe. Viruses 2019.
SRR8480622	https://www.ncbi.nlm.nih.gov/sra	Culex	Culex pipiens	Sweden: Dalalven	Europe	2006	64795	2.51974	Meta-Pettersson JH, Shi M, Eden JS, Holmes EC, Hesson JC: Meta-Transcriptomic Comparison of the RNA Viromes of the Mosquito Vectors Culex pipiens and Culex torrentium in Northern Europe. Viruses 2019.
SRR8480621	https://www.ncbi.nlm.nih.gov/sra	Culex	Culex pipiens	Sweden: Dalalven	Europe	2006	22678	2.96865	Meta-Pettersson JH, Shi M, Eden JS, Holmes EC, Hesson JC: Meta-Transcriptomic Comparison of the RNA Viromes of the Mosquito Vectors Culex pipiens and Culex torrentium in Northern Europe. Viruses 2019.
SRR8480624	https://www.ncbi.nlm.nih.gov/sra	Culex	Culex pipiens	Sweden: Dalalven	Europe	2007	5610	2.64447	Meta-Pettersson JH, Shi M, Eden JS, Holmes EC, Hesson JC: Meta-Transcriptomic Comparison of the RNA Viromes of the Mosquito Vectors Culex pipiens and Culex torrentium in Northern Europe. Viruses 2019.
SRR8480623	https://www.ncbi.nlm.nih.gov/sra	Culex	Culex pipiens	Sweden: Dalalven	Europe	2009	54798	3.17332	Meta-Pettersson JH, Shi M, Eden JS, Holmes EC, Hesson JC: Meta-Transcriptomic Comparison of the RNA Viromes of the Mosquito Vectors Culex pipiens and Culex torrentium in Northern Europe. Viruses 2019.
SRR16905222	https://www.ncbi.nlm.nih.gov/sra	Culex	Culex pipiens	China: Yunnan	Asia	2018	1097605	2.21136	Feng Y, Gou QY, Yang WH, Wu WC, Wang J, Holmes EC, Liang G, Shi M: A time-series meta-transcriptomic analysis reveals the seasonal, host, and gender structure of mosquito viromes. Virus Evol 2022.
SRR16905221	https://www.ncbi.nlm.nih.gov/sra	Culex	Culex pipiens	China: Yunnan	Asia	2018	497494	1.86731	Feng Y, Gou QY, Yang WH, Wu WC, Wang J, Holmes EC, Liang G, Shi M: A time-series meta-transcriptomic analysis reveals the seasonal, host, and gender structure of mosquito viromes. Virus Evol 2022.
SRR16905246	https://www.ncbi.nlm.nih.gov/sra	Culex	Culex pipiens	China: Yunnan	Asia	2018	886385	2.35946	Feng Y, Gou QY, Yang WH, Wu WC, Wang J, Holmes EC, Liang G, Shi M: A time-series meta-transcriptomic analysis reveals the seasonal, host, and gender structure of mosquito viromes. Virus Evol 2022.
SRR16905235	https://www.ncbi.nlm.nih.gov/sra	Culex	Culex pipiens	China: Yunnan	Asia	2018	692334	3.2724	Feng Y, Gou QY, Yang WH, Wu WC, Wang J, Holmes EC, Liang G, Shi M: A time-series meta-transcriptomic analysis reveals the seasonal, host, and gender structure of mosquito viromes. Virus Evol 2022.
SRR16905224	https://www.ncbi.nlm.nih.gov/sra	Culex	Culex pipiens	China: Yunnan	Asia	2018	749337	2.75506	Feng Y, Gou QY, Yang WH, Wu WC, Wang J, Holmes EC, Liang G, Shi M: A time-series meta-transcriptomic analysis reveals the seasonal, host, and gender structure of mosquito viromes. Virus Evol 2022.
SRR16905211	https://www.ncbi.nlm.nih.gov/sra	Culex	Culex pipiens	China: Yunnan	Asia	2018	1432920	2.40536	Feng Y, Gou QY, Yang WH, Wu WC, Wang J, Holmes EC, Liang G, Shi M: A time-series meta-transcriptomic analysis reveals the seasonal, host, and gender structure of mosquito viromes. Virus Evol 2022.
SRR16905210	https://www.ncbi.nlm.nih.gov/sra	Culex	Culex pipiens	China: Yunnan	Asia	2018	968855	1.40078	Feng Y, Gou QY, Yang WH, Wu WC, Wang J, Holmes EC, Liang G, Shi M: A time-series meta-transcriptomic analysis reveals the seasonal, host, and gender structure of mosquito viromes. Virus Evol 2022.
SRR16905219	https://www.ncbi.nlm.nih.gov/sra	Culex	Culex pipiens	China: Yunnan	Asia	2018	2553117	2.76097	Feng Y, Gou QY, Yang WH, Wu WC, Wang J, Holmes EC, Liang G, Shi M: A time-series meta-transcriptomic analysis reveals the seasonal, host, and gender structure of mosquito viromes. Virus Evol 2022.
SRR16905254	https://www.ncbi.nlm.nih.gov/sra	Culex	Culex pipiens	China: Yunnan	Asia	2018	2192410	2.25986	Feng Y, Gou QY, Yang WH, Wu WC, Wang J, Holmes EC, Liang G, Shi M: A time-series meta-transcriptomic analysis reveals the seasonal, host, and gender structure of mosquito viromes. Virus Evol 2022.
SRR16905253	https://www.ncbi.nlm.nih.gov/sra	Culex	Culex pipiens	China: Yunnan	Asia	2018	2853493	2.96119	Feng Y, Gou QY, Yang WH, Wu WC, Wang J, Holmes EC, Liang G, Shi M: A time-series meta-transcriptomic analysis reveals the seasonal, host, and gender structure of mosquito viromes. Virus Evol 2022.
SRR16905250	https://www.ncbi.nlm.nih.gov/sra	Culex	Culex pipiens	China: Yunnan	Asia	2018	1345046	2.20591	Feng Y, Gou QY, Yang WH, Wu WC, Wang J, Holmes EC, Liang G, Shi M: A time-series meta-transcriptomic analysis reveals the seasonal, host, and gender structure of mosquito viromes. Virus Evol 2022.
SRR16905249	https://www.ncbi.nlm.nih.gov/sra	Culex	Culex pipiens	China: Yunnan	Asia	2018	2620759	2.50086	Feng Y, Gou QY, Yang WH, Wu WC, Wang J, Holmes EC, Liang G, Shi M: A time-series meta-transcriptomic analysis reveals the seasonal, host, and gender structure of mosquito viromes. Virus Evol 2022.
SRR16905248	https://www.ncbi.nlm.nih.gov/sra	Culex	Culex pipiens	China: Yunnan	Asia	2018	3695298	2.89874	Feng Y, Gou QY, Yang WH, Wu WC, Wang J, Holmes EC, Liang G, Shi M: A time-series meta-transcriptomic analysis reveals the seasonal, host, and gender structure of mosquito viromes. Virus Evol 2022.
SRR16905234	https://www.ncbi.nlm.nih.gov/sra	Culex	Culex pipiens	China: Yunnan	Asia	2018	1255671	3.03657	Feng Y, Gou QY, Yang WH, Wu WC, Wang J, Holmes EC, Liang G, Shi M: A time-series meta-transcriptomic analysis reveals the seasonal, host, and gender structure of mosquito viromes. Virus Evol 2022.
SRR16905232	https://www.ncbi.nlm.nih.gov/sra	Culex	Culex pipiens	China: Yunnan	Asia	2018	4978744	3.08571	Feng Y, Gou QY, Yang WH, Wu WC, Wang J, Holmes EC, Liang G, Shi M: A time-series meta-transcriptomic analysis reveals the seasonal, host, and gender structure of mosquito viromes. Virus Evol 2022.
SRR16905231	https://www.ncbi.nlm.nih.gov/sra	Culex	Culex pipiens	China: Yunnan	Asia	2018	2133732	2.58441	Feng Y, Gou QY, Yang WH, Wu WC, Wang J, Holmes EC, Liang G, Shi M: A time-series meta-transcriptomic analysis reveals the seasonal, host, and gender structure of mosquito viromes. Virus Evol 2022.
SRR16905223	https://www.ncbi.nlm.nih.gov/sra	Culex	Culex pipiens	China: Yunnan	Asia	2018	1117161	3.1094	Feng Y, Gou QY, Yang WH, Wu WC, Wang J, Holmes EC, Liang G, Shi M: A time-series meta-transcriptomic analysis reveals the seasonal, host, and gender structure of mosquito viromes. Virus Evol 2022.
SRR16905218	https://www.ncbi.nlm.nih.gov/sra	Culex	Culex pipiens	China: Yunnan	Asia	2018	1602845	3.01115	Feng Y, Gou QY, Yang WH, Wu WC, Wang J, Holmes EC, Liang G, Shi M: A time-series meta-transcriptomic analysis reveals the seasonal, host, and gender structure of mosquito viromes. Virus Evol 2022.
SRR16905217	https://www.ncbi.nlm.nih.gov/sra	Culex	Culex pipiens	China: Yunnan	Asia	2018	1370903	3.2407	Feng Y, Gou QY, Yang WH, Wu WC, Wang J, Holmes EC, Liang G, Shi M: A time-series meta-transcriptomic analysis reveals the seasonal, host, and gender structure of mosquito viromes. Virus Evol 2022.
SRR16905216	https://www.ncbi.nlm.nih.gov/sra	Culex	Culex pipiens	China: Yunnan	Asia	2018	1235931	2.93637	Feng Y, Gou QY, Yang WH, Wu WC, Wang J, Holmes EC, Liang G, Shi M: A time-series meta-transcriptomic analysis reveals the seasonal, host, and gender structure of mosquito viromes. Virus Evol 2022.
SRR16905215	https://www.ncbi.nlm.nih.gov/sra	Culex	Culex pipiens	China: Yunnan	Asia	2018	2026047	3.0662	Feng Y, Gou QY, Yang WH, Wu WC, Wang J, Holmes EC, Liang G, Shi M: A time-series meta-transcriptomic analysis reveals the seasonal, host, and gender structure of mosquito viromes. Virus Evol 2022.
SRR16905214	https://www.ncbi.nlm.nih.gov/sra	Culex	Culex pipiens	China: Yunnan	Asia	2018	1298236	2.98196	Feng Y, Gou QY, Yang WH, Wu WC, Wang J, Holmes EC, Liang G, Shi M: A time-series meta-transcriptomic analysis reveals the seasonal, host, and gender structure of mosquito viromes. Virus Evol 2022.
SRR16905213	https://www.ncbi.nlm.nih.gov/sra	Culex	Culex pipiens	China: Yunnan	Asia	2018	1555312	2.80082	Feng Y, Gou QY, Yang WH, Wu WC, Wang J, Holmes EC, Liang G, Shi M: A time-series meta-transcriptomic analysis reveals the seasonal, host, and gender structure of mosquito viromes. Virus Evol 2022.
SRR1324885	https://www.ncbi.nlm.nih.gov/sra	Culex	Culex pipiens	Tunisia: Grombalia	Africa	2005	4296119	0.772917	Bigot D, Atyame CM, Weill M, Justy F, Herniou EA, Gayral P: Discovery of Culex pipiens associated tunisia virus: a new ssRNA(+) virus representing a new insect associated virus family. Virus Evol 2018.
SRR2968117	https://www.ncbi.nlm.nih.gov/sra	Culex	Culex pipiens	Tunisia: Grombalia	Africa	2005	9071773	0.295932	Bigot D, Atyame CM, Weill M, Justy F, Herniou EA, Gayral P: Discovery of Culex pipiens associated tunisia virus: a new ssRNA(+) virus representing a new insect associated virus family. Virus Evol 2018.
SRR2968119	https://www.ncbi.nlm.nih.gov/sra	Culex	Culex pipiens	Tunisia: Grombalia	Africa	2005	6061330	2.57761	Bigot D, Atyame CM, Weill M, Justy F, Herniou EA, Gayral P: Discovery of Culex pipiens associated tunisia virus: a new ssRNA(+) virus representing a new insect associated virus family. Virus Evol 2018.
SRR2968123	https://www.ncbi.nlm.nih.gov/sra	Culex	Culex pipiens	Tunisia: Grombalia	Africa	2011	11527531	2.12876	Bigot D, Atyame CM, Weill M, Justy F, Herniou EA, Gayral P: Discovery of Culex pipiens associated tunisia virus: a new ssRNA(+) virus representing a new insect associated virus family. Virus Evol 2018.
SRR2968124	https://www.ncbi.nlm.nih.gov/sra	Culex	Culex pipiens	Tunisia: Grombalia	Africa	2008	8843018	1.021	Bigot D, Atyame CM, Weill M, Justy F, Herniou EA, Gayral P: Discovery of Culex pipiens associated tunisia virus: a new ssRNA(+) virus representing a new insect associated virus family. Virus Evol 2018.
SRR2968125	https://www.ncbi.nlm.nih.gov/sra	Culex	Culex pipiens	Tunisia: Grombalia	Africa	2011	10259161	1.68051	Bigot D, Atyame CM, Weill M, Justy F, Herniou EA, Gayral P: Discovery of Culex pipiens associated tunisia virus: a new ssRNA(+) virus representing a new insect associated virus family. Virus Evol 2018.
SRR2968126	https://www.ncbi.nlm.nih.gov/sra	Culex	Culex pipiens	Tunisia: Grombalia	Africa	2011	7279762	1.66124	Bigot D, Atyame CM, Weill M, Justy F, Herniou EA, Gayral P: Discovery of Culex pipiens associated tunisia virus: a new ssRNA(+) virus representing a new insect associated virus family. Virus Evol 2018.
SRR11962529	https://www.ncbi.nlm.nih.gov/sra	Aedes	Aedes albopictus	Switzerland: Ticino	Europe	43709	13544327	3.58369	Kubacki J, Flacio E, Qi W, Guidi V, Tonolla M, Fraefel C: Viral Metagenomic Analysis of Aedes albopictus Mosquitos from Southern Switzerland. Viruses 2020.
SRR11962530	https://www.ncbi.nlm.nih.gov/sra	Aedes	Aedes albopictus	Switzerland: Ticino	Europe	43709	5624652	3.66811	Kubacki J, Flacio E, Qi W, Guidi V, Tonolla M, Fraefel C: Viral Metagenomic Analysis of Aedes albopictus Mosquitos from Southern Switzerland. Viruses 2020.
SRR11962531	https://www.ncbi.nlm.nih.gov/sra	Aedes	Aedes albopictus	Switzerland: Ticino	Europe	43709	6747277	3.58944	Kubacki J, Flacio E, Qi W, Guidi V, Tonolla M, Fraefel C: Viral Metagenomic Analysis of Aedes albopictus Mosquitos from Southern Switzerland. Viruses 2020.
SRR11962532	https://www.ncbi.nlm.nih.gov/sra	Aedes	Aedes albopictus	Switzerland: Ticino	Europe	43709	8264552	3.62439	Kubacki J, Flacio E, Qi W, Guidi V, Tonolla M, Fraefel C: Viral Metagenomic Analysis of Aedes albopictus Mosquitos from Southern Switzerland. Viruses 2020.
SRR11962533	https://www.ncbi.nlm.nih.gov/sra	Aedes	Aedes albopictus	Switzerland: Ticino	Europe	43709	6593446	3.78195	Kubacki J, Flacio E, Qi W, Guidi V, Tonolla M, Fraefel C: Viral Metagenomic Analysis of Aedes albopictus Mosquitos from Southern Switzerland. Viruses 2020.
SRR11962534	https://www.ncbi.nlm.nih.gov/sra	Aedes	Aedes albopictus	Switzerland: Ticino	Europe	43709	5227488	3.58414	Kubacki J, Flacio E, Qi W, Guidi V, Tonolla M, Fraefel C: Viral Metagenomic Analysis of Aedes albopictus Mosquitos from Southern Switzerland. Viruses 2020.
SRR11962535	https://www.ncbi.nlm.nih.gov/sra	Aedes	Aedes albopictus	Switzerland: Ticino	Europe	43709	5130415	3.53355	Kubacki J, Flacio E, Qi W, Guidi V, Tonolla M, Fraefel C: Viral Metagenomic Analysis of Aedes albopictus Mosquitos from Southern Switzerland. Viruses 2020.
SRR11962536	https://www.ncbi.nlm.nih.gov/sra	Aedes	Aedes albopictus	Switzerland: Ticino	Europe	43709	5153135	3.52893	Kubacki J, Flacio E, Qi W, Guidi V, Tonolla M, Fraefel C: Viral Metagenomic Analysis of Aedes albopictus Mosquitos from Southern Switzerland. Viruses 2020.
SRR11962537	https://www.ncbi.nlm.nih.gov/sra	Aedes	Aedes albopictus	Switzerland: Ticino	Europe	43709	2802008	3.62503	Kubacki J, Flacio E, Qi W, Guidi V, Tonolla M, Fraefel C: Viral Metagenomic Analysis of Aedes albopictus Mosquitos from Southern Switzerland. Viruses 2020.
SRR11962538	https://www.ncbi.nlm.nih.gov/sra	Aedes	Aedes albopictus	Switzerland: Ticino	Europe	43709	2438884	3.90317	Kubacki J, Flacio E, Qi W, Guidi V, Tonolla M, Fraefel C: Viral Metagenomic Analysis of Aedes albopictus Mosquitos from Southern Switzerland. Viruses 2020.
SRR11962539	https://www.ncbi.nlm.nih.gov/sra	Aedes	Aedes albopictus	Switzerland: Ticino	Europe	43709	4922711	3.7248	Kubacki J, Flacio E, Qi W, Guidi V, Tonolla M, Fraefel C: Viral Metagenomic Analysis of Aedes albopictus Mosquitos from Southern Switzerland. Viruses 2020.
SRR11962540	https://www.ncbi.nlm.nih.gov/sra	Aedes	Aedes albopictus	Switzerland: Ticino	Europe	43709	5989726	3.69606	Kubacki J, Flacio E, Qi W, Guidi V, Tonolla M, Fraefel C: Viral Metagenomic Analysis of Aedes albopictus Mosquitos from Southern Switzerland. Viruses 2020.
SRR11962541	https://www.ncbi.nlm.nih.gov/sra	Aedes	Aedes albopictus	Switzerland: Ticino	Europe	43709	4160194	3.6339	Kubacki J, Flacio E, Qi W, Guidi V, Tonolla M, Fraefel C: Viral Metagenomic Analysis of Aedes albopictus Mosquitos from Southern Switzerland. Viruses 2020.
SRR11962542	https://www.ncbi.nlm.nih.gov/sra	Aedes	Aedes albopictus	Switzerland: Ticino	Europe	43709	5313851	4.03002	Kubacki J, Flacio E, Qi W, Guidi V, Tonolla M, Fraefel C: Viral Metagenomic Analysis of Aedes albopictus Mosquitos from Southern Switzerland. Viruses 2020.
SRR11962543	https://www.ncbi.nlm.nih.gov/sra	Aedes	Aedes albopictus	Switzerland: Ticino	Europe	43709	2779504	3.22401	Kubacki J, Flacio E, Qi W, Guidi V, Tonolla M, Fraefel C: Viral Metagenomic Analysis of Aedes albopictus Mosquitos from Southern Switzerland. Viruses 2020.
SRR13593360	https://www.ncbi.nlm.nih.gov/sra	Aedes	Aedes albopictus	China: Guangzhou	Asia	43101	7672122	2.18268	He W, Chen Y, Zhang X, Peng M, Xu D, He H, Gao Y, Chen J, Zhang J, Li Z, Chen Q: Virome in adult Aedes albopictus captured during different seasons in Guangzhou City, China. Parasit Vectors 2021.
SRR13593361	https://www.ncbi.nlm.nih.gov/sra	Aedes	Aedes albopictus	China: Guangzhou	Asia	43101	10787157	2.11273	He W, Chen Y, Zhang X, Peng M, Xu D, He H, Gao Y, Chen J, Zhang J, Li Z, Chen Q: Virome in adult Aedes albopictus captured during different seasons in Guangzhou City, China. Parasit Vectors 2021.
SRR13593362	https://www.ncbi.nlm.nih.gov/sra	Aedes	Aedes albopictus	China: Guangzhou	Asia	43101	5723737	2.8847	He W, Chen Y, Zhang X, Peng M, Xu D, He H, Gao Y, Chen J, Zhang J, Li Z, Chen Q: Virome in adult Aedes albopictus captured during different seasons in Guangzhou City, China. Parasit Vectors 2021.
SRR13593363	https://www.ncbi.nlm.nih.gov/sra	Aedes	Aedes albopictus	China: Guangzhou	Asia	43101	2053992	3.28432	He W, Chen Y, Zhang X, Peng M, Xu D, He H, Gao Y, Chen J, Zhang J, Li Z, Chen Q: Virome in adult Aedes albopictus captured during different seasons in Guangzhou City, China. Parasit Vectors 2021.
SRR13593364	https://www.ncbi.nlm.nih.gov/sra	Aedes	Aedes albopictus	China: Guangzhou	Asia	43101	2851514	3.02596	He W, Chen Y, Zhang X, Peng M, Xu D, He H, Gao Y, Chen J, Zhang J, Li Z, Chen Q: Virome in adult Aedes albopictus captured during different seasons in Guangzhou City, China. Parasit Vectors 2021.
SRR13593365	https://www.ncbi.nlm.nih.gov/sra	Aedes	Aedes albopictus	China: Guangzhou	Asia	43101	21915064	2.64099	He W, Chen Y, Zhang X, Peng M, Xu D, He H, Gao Y, Chen J, Zhang J, Li Z, Chen Q: Virome in adult Aedes albopictus captured during different seasons in Guangzhou City, China. Parasit Vectors 2021.
SRR13593366	https://www.ncbi.nlm.nih.gov/sra	Aedes	Aedes albopictus	China: Guangzhou	Asia	43101	13619028	2.77801	He W, Chen Y, Zhang X, Peng M, Xu D, He H, Gao Y, Chen J, Zhang J, Li Z, Chen Q: Virome in adult Aedes albopictus captured during different seasons in Guangzhou City, China. Parasit Vectors 2021.
SRR13593367	https://www.ncbi.nlm.nih.gov/sra	Aedes	Aedes albopictus	China: Guangzhou	Asia	43101	23277438	3.2746	He W, Chen Y, Zhang X, Peng M, Xu D, He H, Gao Y, Chen J, Zhang J, Li Z, Chen Q: Virome in adult Aedes albopictus captured during different seasons in Guangzhou City, China. Parasit Vectors 2021.
SRR13593368	https://www.ncbi.nlm.nih.gov/sra	Aedes	Aedes albopictus	China: Guangzhou	Asia	43101	7250226	2.66573	He W, Chen Y, Zhang X, Peng M, Xu D, He H, Gao Y, Chen J, Zhang J, Li Z, Chen Q: Virome in adult Aedes albopictus captured during different seasons in Guangzhou City, China. Parasit Vectors 2021.
SRR13593369	https://www.ncbi.nlm.nih.gov/sra	Aedes	Aedes albopictus	China: Guangzhou	Asia	43101	4671720	2.70421	He W, Chen Y, Zhang X, Peng M, Xu D, He H, Gao Y, Chen J, Zhang J, Li Z, Chen Q: Virome in adult Aedes albopictus captured during different seasons in Guangzhou City, China. Parasit Vectors 2021.
SRR13593370	https://www.ncbi.nlm.nih.gov/sra	Aedes	Aedes albopictus	China: Guangzhou	Asia	42736	2583241	3.17466	He W, Chen Y, Zhang X, Peng M, Xu D, He H, Gao Y, Chen J, Zhang J, Li Z, Chen Q: Virome in adult Aedes albopictus captured during different seasons in Guangzhou City, China. Parasit Vectors 2021.
SRR13593371	https://www.ncbi.nlm.nih.gov/sra	Aedes	Aedes albopictus	China: Guangzhou	Asia	42736	5116197	3.20432	He W, Chen Y, Zhang X, Peng M, Xu D, He H, Gao Y, Chen J, Zhang J, Li Z, Chen Q: Virome in adult Aedes albopictus captured during different seasons in Guangzhou City, China. Parasit Vectors 2021.
SRR13593372	https://www.ncbi.nlm.nih.gov/sra	Aedes	Aedes albopictus	China: Guangzhou	Asia	43101	7467178	2.82662	He W, Chen Y, Zhang X, Peng M, Xu D, He H, Gao Y, Chen J, Zhang J, Li Z, Chen Q: Virome in adult Aedes albopictus captured during different seasons in Guangzhou City, China. Parasit Vectors 2021.
SRR13593373	https://www.ncbi.nlm.nih.gov/sra	Aedes	Aedes albopictus	China: Guangzhou	Asia	43101	9840402	3.0216	He W, Chen Y, Zhang X, Peng M, Xu D, He H, Gao Y, Chen J, Zhang J, Li Z, Chen Q: Virome in adult Aedes albopictus captured during different seasons in Guangzhou City, China. Parasit Vectors 2021.
SRR13593374	https://www.ncbi.nlm.nih.gov/sra	Aedes	Aedes albopictus	China: Guangzhou	Asia	43101	8388977	3.1362	He W, Chen Y, Zhang X, Peng M, Xu D, He H, Gao Y, Chen J, Zhang J, Li Z, Chen Q: Virome in adult Aedes albopictus captured during different seasons in Guangzhou City, China. Parasit Vectors 2021.
SRR13593375	https://www.ncbi.nlm.nih.gov/sra	Aedes	Aedes albopictus	China: Guangzhou	Asia	43101	1154613	2.80717	He W, Chen Y, Zhang X, Peng M, Xu D, He H, Gao Y, Chen J, Zhang J, Li Z, Chen Q: Virome in adult Aedes albopictus captured during different seasons in Guangzhou City, China. Parasit Vectors 2021.
SRR13593376	https://www.ncbi.nlm.nih.gov/sra	Aedes	Aedes albopictus	China: Guangzhou	Asia	43101	15393357	2.59411	He W, Chen Y, Zhang X, Peng M, Xu D, He H, Gao Y, Chen J, Zhang J, Li Z, Chen Q: Virome in adult Aedes albopictus captured during different seasons in Guangzhou City, China. Parasit Vectors 2021.
SRR13593377	https://www.ncbi.nlm.nih.gov/sra	Aedes	Aedes albopictus	China: Guangzhou	Asia	43101	1971522	3.16651	He W, Chen Y, Zhang X, Peng M, Xu D, He H, Gao Y, Chen J, Zhang J, Li Z, Chen Q: Virome in adult Aedes albopictus captured during different seasons in Guangzhou City, China. Parasit Vectors 2021.
SRR13593378	https://www.ncbi.nlm.nih.gov/sra	Aedes	Aedes albopictus	China: Guangzhou	Asia	43101	8155410	2.34108	He W, Chen Y, Zhang X, Peng M, Xu D, He H, Gao Y, Chen J, Zhang J, Li Z, Chen Q: Virome in adult Aedes albopictus captured during different seasons in Guangzhou City, China. Parasit Vectors 2021.
SRR13593379	https://www.ncbi.nlm.nih.gov/sra	Aedes	Aedes albopictus	China: Guangzhou	Asia	43101	6428923	2.76373	He W, Chen Y, Zhang X, Peng M, Xu D, He H, Gao Y, Chen J, Zhang J, Li Z, Chen Q: Virome in adult Aedes albopictus captured during different seasons in Guangzhou City, China. Parasit Vectors 2021.
SRR11035229	https://www.ncbi.nlm.nih.gov/sra	Aedes	Aedes albopictus	USA: California	North America	42976	30821	2.42244	Batson J, Dudas G, Haas-Stapleton E, Kistler AL, Li LM, Logan P, Ratnasiri K, Retallack H: Single mosquito metatranscriptomics identifies vectors, emerging pathogens and reservoirs in one assay. Elife 2021.
SRR11035228	https://www.ncbi.nlm.nih.gov/sra	Aedes	Aedes albopictus	USA: California	North America	42976	44666	2.40446	Batson J, Dudas G, Haas-Stapleton E, Kistler AL, Li LM, Logan P, Ratnasiri K, Retallack H: Single mosquito metatranscriptomics identifies vectors, emerging pathogens and reservoirs in one assay. Elife 2021.
SRR11035226	https://www.ncbi.nlm.nih.gov/sra	Aedes	Aedes albopictus	USA: California	North America	42976	97428	2.42773	Batson J, Dudas G, Haas-Stapleton E, Kistler AL, Li LM, Logan P, Ratnasiri K, Retallack H: Single mosquito metatranscriptomics identifies vectors, emerging pathogens and reservoirs in one assay. Elife 2021.
SRR11035225	https://www.ncbi.nlm.nih.gov/sra	Aedes	Aedes albopictus	USA: California	North America	42976	67546	2.6024	Batson J, Dudas G, Haas-Stapleton E, Kistler AL, Li LM, Logan P, Ratnasiri K, Retallack H: Single mosquito metatranscriptomics identifies vectors, emerging pathogens and reservoirs in one assay. Elife 2021.
SRR11035224	https://www.ncbi.nlm.nih.gov/sra	Aedes	Aedes albopictus	USA: California	North America	42976	65917	2.52777	Batson J, Dudas G, Haas-Stapleton E, Kistler AL, Li LM, Logan P, Ratnasiri K, Retallack H: Single mosquito metatranscriptomics identifies vectors, emerging pathogens and reservoirs in one assay. Elife 2021.
SRR11035350	https://www.ncbi.nlm.nih.gov/sra	Aedes	Aedes albopictus	USA: California	North America	43032	48282	2.49098	Batson J, Dudas G, Haas-Stapleton E, Kistler AL, Li LM, Logan P, Ratnasiri K, Retallack H: Single mosquito metatranscriptomics identifies vectors, emerging pathogens and reservoirs in one assay. Elife 2021.
SRR11035349	https://www.ncbi.nlm.nih.gov/sra	Aedes	Aedes albopictus	USA: California	North America	43032	74698	2.46232	Batson J, Dudas G, Haas-Stapleton E, Kistler AL, Li LM, Logan P, Ratnasiri K, Retallack H: Single mosquito metatranscriptomics identifies vectors, emerging pathogens and reservoirs in one assay. Elife 2021.
SRR11035348	https://www.ncbi.nlm.nih.gov/sra	Aedes	Aedes albopictus	USA: California	North America	43032	285368	1.36097	Batson J, Dudas G, Haas-Stapleton E, Kistler AL, Li LM, Logan P, Ratnasiri K, Retallack H: Single mosquito metatranscriptomics identifies vectors, emerging pathogens and reservoirs in one assay. Elife 2021.
SRR11035347	https://www.ncbi.nlm.nih.gov/sra	Aedes	Aedes albopictus	USA: California	North America	43032	158888	1.14094	Batson J, Dudas G, Haas-Stapleton E, Kistler AL, Li LM, Logan P, Ratnasiri K, Retallack H: Single mosquito metatranscriptomics identifies vectors, emerging pathogens and reservoirs in one assay. Elife 2021.
SRR11035346	https://www.ncbi.nlm.nih.gov/sra	Aedes	Aedes albopictus	USA: California	North America	43032	269424	0.968703	Batson J, Dudas G, Haas-Stapleton E, Kistler AL, Li LM, Logan P, Ratnasiri K, Retallack H: Single mosquito metatranscriptomics identifies vectors, emerging pathogens and reservoirs in one assay. Elife 2021.
SRR11035345	https://www.ncbi.nlm.nih.gov/sra	Aedes	Aedes albopictus	USA: California	North America	43032	58558	2.15051	Batson J, Dudas G, Haas-Stapleton E, Kistler AL, Li LM, Logan P, Ratnasiri K, Retallack H: Single mosquito metatranscriptomics identifies vectors, emerging pathogens and reservoirs in one assay. Elife 2021.
SRR11035344	https://www.ncbi.nlm.nih.gov/sra	Aedes	Aedes albopictus	USA: California	North America	43032	110239	1.29984	Batson J, Dudas G, Haas-Stapleton E, Kistler AL, Li LM, Logan P, Ratnasiri K, Retallack H: Single mosquito metatranscriptomics identifies vectors, emerging pathogens and reservoirs in one assay. Elife 2021.
SRR13825930	https://www.ncbi.nlm.nih.gov/sra	Culex	Culex pipiens	Belgium: Leuven	Europe	2019	436922	0.55205	Wang L, Rosales Rosas AL, De Coninck L, Shi C, Bouckaert J, Matthijnssens J, Delang L. Establishment of Culex modestus in Belgium and a Glance into the Virome of Belgian Mosquito Species. mSphere. 2021.
SRR13825928	https://www.ncbi.nlm.nih.gov/sra	Culex	Culex modestus, Culex pipiens	Belgium: Leuven	Europe	2019	1135638	1.57892	Wang L, Rosales Rosas AL, De Coninck L, Shi C, Bouckaert J, Matthijnssens J, Delang L. Establishment of Culex modestus in Belgium and a Glance into the Virome of Belgian Mosquito Species. mSphere. 2021.
SRR13825927	https://www.ncbi.nlm.nih.gov/sra	Culex	Culex modestus, Culex pipiens	Belgium: Leuven	Europe	2019	1360420	1.0562	Wang L, Rosales Rosas AL, De Coninck L, Shi C, Bouckaert J, Matthijnssens J, Delang L. Establishment of Culex modestus in Belgium and a Glance into the Virome of Belgian Mosquito Species. mSphere. 2021.
SRR13825926	https://www.ncbi.nlm.nih.gov/sra	Culex	Culex modestus	Belgium: Leuven	Europe	2019	895686	1.52834	Wang L, Rosales Rosas AL, De Coninck L, Shi C, Bouckaert J, Matthijnssens J, Delang L. Establishment of Culex modestus in Belgium and a Glance into the Virome of Belgian Mosquito Species. mSphere. 2021.
SRR7890289	https://www.ncbi.nlm.nih.gov/sra	Culex	Culex quinquefasciatus	USA: Hawaii	America	2014	7228	error	Mancini MV, Damiani C, Accoti A, Tallarita M, Nunzi E, Cappelli A, Bozic J, Catanzani R, Rossi P, Valzano M, Serrao A, Ricci I, Spaccapelo R, Favia G. Estimating bacteria diversity in different organs of nine species of mosquito by next generation sequencing. BMC Microbiol. 2018.
SRR7890288	https://www.ncbi.nlm.nih.gov/sra	Culex	Culex quinquefasciatus	USA: Hawaii	America	2014	125	error	Mancini MV, Damiani C, Accoti A, Tallarita M, Nunzi E, Cappelli A, Bozic J, Catanzani R, Rossi P, Valzano M, Serrao A, Ricci I, Spaccapelo R, Favia G. Estimating bacteria diversity in different organs of nine species of mosquito by next generation sequencing. BMC Microbiol. 2018.
SRR7890287	https://www.ncbi.nlm.nih.gov/sra	Culex	Culex quinquefasciatus	USA: Hawaii	America	2014	7774	error	Mancini MV, Damiani C, Accoti A, Tallarita M, Nunzi E, Cappelli A, Bozic J, Catanzani R, Rossi P, Valzano M, Serrao A, Ricci I, Spaccapelo R, Favia G. Estimating bacteria diversity in different organs of nine species of mosquito by next generation sequencing. BMC Microbiol. 2018.
SRR7890286	https://www.ncbi.nlm.nih.gov/sra	Culex	Culex quinquefasciatus	USA: Hawaii	America	2014	13099	error	Mancini MV, Damiani C, Accoti A, Tallarita M, Nunzi E, Cappelli A, Bozic J, Catanzani R, Rossi P, Valzano M, Serrao A, Ricci I, Spaccapelo R, Favia G. Estimating bacteria diversity in different organs of nine species of mosquito by next generation sequencing. BMC Microbiol. 2018.
SRR7890284	https://www.ncbi.nlm.nih.gov/sra	Culex	Culex quinquefasciatus	USA: Hawaii	America	2014	922	error	Mancini MV, Damiani C, Accoti A, Tallarita M, Nunzi E, Cappelli A, Bozic J, Catanzani R, Rossi P, Valzano M, Serrao A, Ricci I, Spaccapelo R, Favia G. Estimating bacteria diversity in different organs of nine species of mosquito by next generation sequencing. BMC Microbiol. 2018.
SRR7890301	https://www.ncbi.nlm.nih.gov/sra	Anopheles	Anopheles arabiensis	Zimbabwe: Unknown	Africa	2014	19225	error	Mancini MV, Damiani C, Accoti A, Tallarita M, Nunzi E, Cappelli A, Bozic J, Catanzani R, Rossi P, Valzano M, Serrao A, Ricci I, Spaccapelo R, Favia G. Estimating bacteria diversity in different organs of nine species of mosquito by next generation sequencing. BMC Microbiol. 2018.
SRR7890273	https://www.ncbi.nlm.nih.gov/sra	Anopheles	Anopheles arabiensis	Zimbabwe: Unknown	Africa	2014	19913	error	Mancini MV, Damiani C, Accoti A, Tallarita M, Nunzi E, Cappelli A, Bozic J, Catanzani R, Rossi P, Valzano M, Serrao A, Ricci I, Spaccapelo R, Favia G. Estimating bacteria diversity in different organs of nine species of mosquito by next generation sequencing. BMC Microbiol. 2018.
SRR7890294	https://www.ncbi.nlm.nih.gov/sra	Anopheles	Anopheles arabiensis	Zimbabwe: Unknown	Africa	2014	4907	error	Mancini MV, Damiani C, Accoti A, Tallarita M, Nunzi E, Cappelli A, Bozic J, Catanzani R, Rossi P, Valzano M, Serrao A, Ricci I, Spaccapelo R, Favia G. Estimating bacteria diversity in different organs of nine species of mosquito by next generation sequencing. BMC Microbiol. 2018.
SRR7890293	https://www.ncbi.nlm.nih.gov/sra	Anopheles	Anopheles arabiensis	Zimbabwe: Unknown	Africa	2014	7802	error	Mancini MV, Damiani C, Accoti A, Tallarita M, Nunzi E, Cappelli A, Bozic J, Catanzani R, Rossi P, Valzano M, Serrao A, Ricci I, Spaccapelo R, Favia G. Estimating bacteria diversity in different organs of nine species of mosquito by next generation sequencing. BMC Microbiol. 2018.
SRR7890281	https://www.ncbi.nlm.nih.gov/sra	Anopheles	Anopheles arabiensis	Zimbabwe: Unknown	Africa	2014	19294	error	Mancini MV, Damiani C, Accoti A, Tallarita M, Nunzi E, Cappelli A, Bozic J, Catanzani R, Rossi P, Valzano M, Serrao A, Ricci I, Spaccapelo R, Favia G. Estimating bacteria diversity in different organs of nine species of mosquito by next generation sequencing. BMC Microbiol. 2018.
SRR7890313	https://www.ncbi.nlm.nih.gov/sra	Anopheles	Anopheles coluzzii	Mali: Unknown	Africa	2014	516	error	Mancini MV, Damiani C, Accoti A, Tallarita M, Nunzi E, Cappelli A, Bozic J, Catanzani R, Rossi P, Valzano M, Serrao A, Ricci I, Spaccapelo R, Favia G. Estimating bacteria diversity in different organs of nine species of mosquito by next generation sequencing. BMC Microbiol. 2018.
SRR7890318	https://www.ncbi.nlm.nih.gov/sra	Anopheles	Anopheles coluzzii	Mali: Unknown	Africa	2014	4183	error	Mancini MV, Damiani C, Accoti A, Tallarita M, Nunzi E, Cappelli A, Bozic J, Catanzani R, Rossi P, Valzano M, Serrao A, Ricci I, Spaccapelo R, Favia G. Estimating bacteria diversity in different organs of nine species of mosquito by next generation sequencing. BMC Microbiol. 2018.
SRR7890305	https://www.ncbi.nlm.nih.gov/sra	Anopheles	Anopheles coluzzii	Mali: Unknown	Africa	2014	13862	error	Mancini MV, Damiani C, Accoti A, Tallarita M, Nunzi E, Cappelli A, Bozic J, Catanzani R, Rossi P, Valzano M, Serrao A, Ricci I, Spaccapelo R, Favia G. Estimating bacteria diversity in different organs of nine species of mosquito by next generation sequencing. BMC Microbiol. 2018.
SRR7890306	https://www.ncbi.nlm.nih.gov/sra	Anopheles	Anopheles coluzzii	Mali: Unknown	Africa	2014	32853	error	Mancini MV, Damiani C, Accoti A, Tallarita M, Nunzi E, Cappelli A, Bozic J, Catanzani R, Rossi P, Valzano M, Serrao A, Ricci I, Spaccapelo R, Favia G. Estimating bacteria diversity in different organs of nine species of mosquito by next generation sequencing. BMC Microbiol. 2018.
SRR7890277	https://www.ncbi.nlm.nih.gov/sra	Anopheles	Anopheles coluzzii	Mali: Unknown	Africa	2014	3531	error	Mancini MV, Damiani C, Accoti A, Tallarita M, Nunzi E, Cappelli A, Bozic J, Catanzani R, Rossi P, Valzano M, Serrao A, Ricci I, Spaccapelo R, Favia G. Estimating bacteria diversity in different organs of nine species of mosquito by next generation sequencing. BMC Microbiol. 2018.
SRR7890302	https://www.ncbi.nlm.nih.gov/sra	Anopheles	Anopheles gambiae	Kenya: Unknown	Africa	2014	11837	error	Mancini MV, Damiani C, Accoti A, Tallarita M, Nunzi E, Cappelli A, Bozic J, Catanzani R, Rossi P, Valzano M, Serrao A, Ricci I, Spaccapelo R, Favia G. Estimating bacteria diversity in different organs of nine species of mosquito by next generation sequencing. BMC Microbiol. 2018.
SRR7890303	https://www.ncbi.nlm.nih.gov/sra	Anopheles	Anopheles gambiae	Kenya: Unknown	Africa	2014	18292	error	Mancini MV, Damiani C, Accoti A, Tallarita M, Nunzi E, Cappelli A, Bozic J, Catanzani R, Rossi P, Valzano M, Serrao A, Ricci I, Spaccapelo R, Favia G. Estimating bacteria diversity in different organs of nine species of mosquito by next generation sequencing. BMC Microbiol. 2018.
SRR7890309	https://www.ncbi.nlm.nih.gov/sra	Anopheles	Anopheles gambiae	Kenya: Unknown	Africa	2014	6021	error	Mancini MV, Damiani C, Accoti A, Tallarita M, Nunzi E, Cappelli A, Bozic J, Catanzani R, Rossi P, Valzano M, Serrao A, Ricci I, Spaccapelo R, Favia G. Estimating bacteria diversity in different organs of nine species of mosquito by next generation sequencing. BMC Microbiol. 2018.
SRR7890310	https://www.ncbi.nlm.nih.gov/sra	Anopheles	Anopheles gambiae	Kenya: Unknown	Africa	2014	38391	error	Mancini MV, Damiani C, Accoti A, Tallarita M, Nunzi E, Cappelli A, Bozic J, Catanzani R, Rossi P, Valzano M, Serrao A, Ricci I, Spaccapelo R, Favia G. Estimating bacteria diversity in different organs of nine species of mosquito by next generation sequencing. BMC Microbiol. 2018.
SRR7890275	https://www.ncbi.nlm.nih.gov/sra	Anopheles	Anopheles gambiae	Kenya: Unknown	Africa	2014	12202	error	Mancini MV, Damiani C, Accoti A, Tallarita M, Nunzi E, Cappelli A, Bozic J, Catanzani R, Rossi P, Valzano M, Serrao A, Ricci I, Spaccapelo R, Favia G. Estimating bacteria diversity in different organs of nine species of mosquito by next generation sequencing. BMC Microbiol. 2018.
SRR7890299	https://www.ncbi.nlm.nih.gov/sra	Anopheles	Anopheles merus	South Africa: Unknown	Africa	2014	13510	error	Mancini MV, Damiani C, Accoti A, Tallarita M, Nunzi E, Cappelli A, Bozic J, Catanzani R, Rossi P, Valzano M, Serrao A, Ricci I, Spaccapelo R, Favia G. Estimating bacteria diversity in different organs of nine species of mosquito by next generation sequencing. BMC Microbiol. 2018.
SRR7890300	https://www.ncbi.nlm.nih.gov/sra	Anopheles	Anopheles merus	South Africa: Unknown	Africa	2014	11435	error	Mancini MV, Damiani C, Accoti A, Tallarita M, Nunzi E, Cappelli A, Bozic J, Catanzani R, Rossi P, Valzano M, Serrao A, Ricci I, Spaccapelo R, Favia G. Estimating bacteria diversity in different organs of nine species of mosquito by next generation sequencing. BMC Microbiol. 2018.
SRR7890311	https://www.ncbi.nlm.nih.gov/sra	Anopheles	Anopheles merus	South Africa: Unknown	Africa	2014	552	error	Mancini MV, Damiani C, Accoti A, Tallarita M, Nunzi E, Cappelli A, Bozic J, Catanzani R, Rossi P, Valzano M, Serrao A, Ricci I, Spaccapelo R, Favia G. Estimating bacteria diversity in different organs of nine species of mosquito by next generation sequencing. BMC Microbiol. 2018.
SRR7890312	https://www.ncbi.nlm.nih.gov/sra	Anopheles	Anopheles merus	South Africa: Unknown	Africa	2014	19913	error	Mancini MV, Damiani C, Accoti A, Tallarita M, Nunzi E, Cappelli A, Bozic J, Catanzani R, Rossi P, Valzano M, Serrao A, Ricci I, Spaccapelo R, Favia G. Estimating bacteria diversity in different organs of nine species of mosquito by next generation sequencing. BMC Microbiol. 2018.
SRR7890274	https://www.ncbi.nlm.nih.gov/sra	Anopheles	Anopheles merus	South Africa: Unknown	Africa	2014	102	error	Mancini MV, Damiani C, Accoti A, Tallarita M, Nunzi E, Cappelli A, Bozic J, Catanzani R, Rossi P, Valzano M, Serrao A, Ricci I, Spaccapelo R, Favia G. Estimating bacteria diversity in different organs of nine species of mosquito by next generation sequencing. BMC Microbiol. 2018.
SRR7890316	https://www.ncbi.nlm.nih.gov/sra	Anopheles	Anopheles quadriannulatus	South Africa: Unknown	Africa	2014	17599	error	Mancini MV, Damiani C, Accoti A, Tallarita M, Nunzi E, Cappelli A, Bozic J, Catanzani R, Rossi P, Valzano M, Serrao A, Ricci I, Spaccapelo R, Favia G. Estimating bacteria diversity in different organs of nine species of mosquito by next generation sequencing. BMC Microbiol. 2018.
SRR7890314	https://www.ncbi.nlm.nih.gov/sra	Anopheles	Anopheles quadriannulatus	South Africa: Unknown	Africa	2014	27650	error	Mancini MV, Damiani C, Accoti A, Tallarita M, Nunzi E, Cappelli A, Bozic J, Catanzani R, Rossi P, Valzano M, Serrao A, Ricci I, Spaccapelo R, Favia G. Estimating bacteria diversity in different organs of nine species of mosquito by next generation sequencing. BMC Microbiol. 2018.
SRR7890315	https://www.ncbi.nlm.nih.gov/sra	Anopheles	Anopheles quadriannulatus	South Africa: Unknown	Africa	2014	8065	error	Mancini MV, Damiani C, Accoti A, Tallarita M, Nunzi E, Cappelli A, Bozic J, Catanzani R, Rossi P, Valzano M, Serrao A, Ricci I, Spaccapelo R, Favia G. Estimating bacteria diversity in different organs of nine species of mosquito by next generation sequencing. BMC Microbiol. 2018.
SRR7890280	https://www.ncbi.nlm.nih.gov/sra	Anopheles	Anopheles quadriannulatus	South Africa: Unknown	Africa	2014	8314	error	Mancini MV, Damiani C, Accoti A, Tallarita M, Nunzi E, Cappelli A, Bozic J, Catanzani R, Rossi P, Valzano M, Serrao A, Ricci I, Spaccapelo R, Favia G. Estimating bacteria diversity in different organs of nine species of mosquito by next generation sequencing. BMC Microbiol. 2018.
SRR7890285	https://www.ncbi.nlm.nih.gov/sra	Anopheles	Anopheles stephensi	Pakistan: Unknown	Asia	2014	552	error	Mancini MV, Damiani C, Accoti A, Tallarita M, Nunzi E, Cappelli A, Bozic J, Catanzani R, Rossi P, Valzano M, Serrao A, Ricci I, Spaccapelo R, Favia G. Estimating bacteria diversity in different organs of nine species of mosquito by next generation sequencing. BMC Microbiol. 2018.
SRR7890282	https://www.ncbi.nlm.nih.gov/sra	Anopheles	Anopheles stephensi	Pakistan: Unknown	Asia	2014	490	error	Mancini MV, Damiani C, Accoti A, Tallarita M, Nunzi E, Cappelli A, Bozic J, Catanzani R, Rossi P, Valzano M, Serrao A, Ricci I, Spaccapelo R, Favia G. Estimating bacteria diversity in different organs of nine species of mosquito by next generation sequencing. BMC Microbiol. 2018.
SRR7890292	https://www.ncbi.nlm.nih.gov/sra	Anopheles	Anopheles stephensi	Pakistan: Unknown	Asia	2014	233	error	Mancini MV, Damiani C, Accoti A, Tallarita M, Nunzi E, Cappelli A, Bozic J, Catanzani R, Rossi P, Valzano M, Serrao A, Ricci I, Spaccapelo R, Favia G. Estimating bacteria diversity in different organs of nine species of mosquito by next generation sequencing. BMC Microbiol. 2018.
SRR7890291	https://www.ncbi.nlm.nih.gov/sra	Anopheles	Anopheles stephensi	Pakistan: Unknown	Asia	2014	253	error	Mancini MV, Damiani C, Accoti A, Tallarita M, Nunzi E, Cappelli A, Bozic J, Catanzani R, Rossi P, Valzano M, Serrao A, Ricci I, Spaccapelo R, Favia G. Estimating bacteria diversity in different organs of nine species of mosquito by next generation sequencing. BMC Microbiol. 2018.
SRR7890278	https://www.ncbi.nlm.nih.gov/sra	Anopheles	Anopheles stephensi	Pakistan: Unknown	Asia	2014	1207	error	Mancini MV, Damiani C, Accoti A, Tallarita M, Nunzi E, Cappelli A, Bozic J, Catanzani R, Rossi P, Valzano M, Serrao A, Ricci I, Spaccapelo R, Favia G. Estimating bacteria diversity in different organs of nine species of mosquito by next generation sequencing. BMC Microbiol. 2018.
SRR7890320	https://www.ncbi.nlm.nih.gov/sra	Aedes	Aedes aegypti	USA: Unknown	America	2014	10879	error	Mancini MV, Damiani C, Accoti A, Tallarita M, Nunzi E, Cappelli A, Bozic J, Catanzani R, Rossi P, Valzano M, Serrao A, Ricci I, Spaccapelo R, Favia G. Estimating bacteria diversity in different organs of nine species of mosquito by next generation sequencing. BMC Microbiol. 2018.
SRR7890319	https://www.ncbi.nlm.nih.gov/sra	Aedes	Aedes aegypti	USA: Unknown	America	2014	185	error	Mancini MV, Damiani C, Accoti A, Tallarita M, Nunzi E, Cappelli A, Bozic J, Catanzani R, Rossi P, Valzano M, Serrao A, Ricci I, Spaccapelo R, Favia G. Estimating bacteria diversity in different organs of nine species of mosquito by next generation sequencing. BMC Microbiol. 2018.
SRR7890298	https://www.ncbi.nlm.nih.gov/sra	Aedes	Aedes aegypti	USA: Unknown	America	2014	10219	error	Mancini MV, Damiani C, Accoti A, Tallarita M, Nunzi E, Cappelli A, Bozic J, Catanzani R, Rossi P, Valzano M, Serrao A, Ricci I, Spaccapelo R, Favia G. Estimating bacteria diversity in different organs of nine species of mosquito by next generation sequencing. BMC Microbiol. 2018.
SRR7890297	https://www.ncbi.nlm.nih.gov/sra	Aedes	Aedes aegypti	USA: Unknown	America	2014	2204	error	Mancini MV, Damiani C, Accoti A, Tallarita M, Nunzi E, Cappelli A, Bozic J, Catanzani R, Rossi P, Valzano M, Serrao A, Ricci I, Spaccapelo R, Favia G. Estimating bacteria diversity in different organs of nine species of mosquito by next generation sequencing. BMC Microbiol. 2018.
SRR7890279	https://www.ncbi.nlm.nih.gov/sra	Aedes	Aedes aegypti	USA: Unknown	America	2014	16844	error	Mancini MV, Damiani C, Accoti A, Tallarita M, Nunzi E, Cappelli A, Bozic J, Catanzani R, Rossi P, Valzano M, Serrao A, Ricci I, Spaccapelo R, Favia G. Estimating bacteria diversity in different organs of nine species of mosquito by next generation sequencing. BMC Microbiol. 2018.
SRR12964229	https://www.ncbi.nlm.nih.gov/sra	Aedes	Aedes japonicus	Italy: Unknown	Europe	2019	255	error	Damiani C, Cappelli A, Comandatore F, Montarsi F, Serrao A, Michelutti A, Bertola M, Mancini MV, Ricci I, Bandi C, Favia G. Wolbachia in Aedes koreicus: Rare Detections and Possible Implications. Insects. 2022.
SRR12964230	https://www.ncbi.nlm.nih.gov/sra	Aedes	Aedes japonicus	Italy: Unknown	Europe	2019	640	error	Damiani C, Cappelli A, Comandatore F, Montarsi F, Serrao A, Michelutti A, Bertola M, Mancini MV, Ricci I, Bandi C, Favia G. Wolbachia in Aedes koreicus: Rare Detections and Possible Implications. Insects. 2022.
SRR12964239	https://www.ncbi.nlm.nih.gov/sra	Aedes	Aedes japonicus	Italy: Unknown	Europe	2019	4550	error	Damiani C, Cappelli A, Comandatore F, Montarsi F, Serrao A, Michelutti A, Bertola M, Mancini MV, Ricci I, Bandi C, Favia G. Wolbachia in Aedes koreicus: Rare Detections and Possible Implications. Insects. 2022.
SRR12964240	https://www.ncbi.nlm.nih.gov/sra	Aedes	Aedes japonicus	Italy: Unknown	Europe	2019	1299	error	Damiani C, Cappelli A, Comandatore F, Montarsi F, Serrao A, Michelutti A, Bertola M, Mancini MV, Ricci I, Bandi C, Favia G. Wolbachia in Aedes koreicus: Rare Detections and Possible Implications. Insects. 2022.
SRR12964241	https://www.ncbi.nlm.nih.gov/sra	Aedes	Aedes japonicus	Italy: Unknown	Europe	2019	133	error	Damiani C, Cappelli A, Comandatore F, Montarsi F, Serrao A, Michelutti A, Bertola M, Mancini MV, Ricci I, Bandi C, Favia G. Wolbachia in Aedes koreicus: Rare Detections and Possible Implications. Insects. 2022.
SRR12964242	https://www.ncbi.nlm.nih.gov/sra	Aedes	Aedes japonicus	Italy: Unknown	Europe	2019	2615	error	Damiani C, Cappelli A, Comandatore F, Montarsi F, Serrao A, Michelutti A, Bertola M, Mancini MV, Ricci I, Bandi C, Favia G. Wolbachia in Aedes koreicus: Rare Detections and Possible Implications. Insects. 2022.
SRR12964245	https://www.ncbi.nlm.nih.gov/sra	Aedes	Aedes japonicus	Italy: Unknown	Europe	2019	3596	error	Damiani C, Cappelli A, Comandatore F, Montarsi F, Serrao A, Michelutti A, Bertola M, Mancini MV, Ricci I, Bandi C, Favia G. Wolbachia in Aedes koreicus: Rare Detections and Possible Implications. Insects. 2022.
SRR12964247	https://www.ncbi.nlm.nih.gov/sra	Aedes	Aedes japonicus	Italy: Unknown	Europe	2019	3806	error	Damiani C, Cappelli A, Comandatore F, Montarsi F, Serrao A, Michelutti A, Bertola M, Mancini MV, Ricci I, Bandi C, Favia G. Wolbachia in Aedes koreicus: Rare Detections and Possible Implications. Insects. 2022.
SRR12964136	https://www.ncbi.nlm.nih.gov/sra	Aedes	Aedes koreicus	Italy: Unknown	Europe	2019	1243	error	Damiani C, Cappelli A, Comandatore F, Montarsi F, Serrao A, Michelutti A, Bertola M, Mancini MV, Ricci I, Bandi C, Favia G. Wolbachia in Aedes koreicus: Rare Detections and Possible Implications. Insects. 2022.
SRR12964178	https://www.ncbi.nlm.nih.gov/sra	Aedes	Aedes koreicus	Italy: Unknown	Europe	2019	18828	error	Damiani C, Cappelli A, Comandatore F, Montarsi F, Serrao A, Michelutti A, Bertola M, Mancini MV, Ricci I, Bandi C, Favia G. Wolbachia in Aedes koreicus: Rare Detections and Possible Implications. Insects. 2022.
SRR12964179	https://www.ncbi.nlm.nih.gov/sra	Aedes	Aedes koreicus	Italy: Unknown	Europe	2019	3322	error	Damiani C, Cappelli A, Comandatore F, Montarsi F, Serrao A, Michelutti A, Bertola M, Mancini MV, Ricci I, Bandi C, Favia G. Wolbachia in Aedes koreicus: Rare Detections and Possible Implications. Insects. 2022.
SRR12964180	https://www.ncbi.nlm.nih.gov/sra	Aedes	Aedes koreicus	Italy: Unknown	Europe	2019	867	error	Damiani C, Cappelli A, Comandatore F, Montarsi F, Serrao A, Michelutti A, Bertola M, Mancini MV, Ricci I, Bandi C, Favia G. Wolbachia in Aedes koreicus: Rare Detections and Possible Implications. Insects. 2022.
SRR12964193	https://www.ncbi.nlm.nih.gov/sra	Aedes	Aedes koreicus	Italy: Unknown	Europe	2019	58181	error	Damiani C, Cappelli A, Comandatore F, Montarsi F, Serrao A, Michelutti A, Bertola M, Mancini MV, Ricci I, Bandi C, Favia G. Wolbachia in Aedes koreicus: Rare Detections and Possible Implications. Insects. 2022.
SRR12964228	https://www.ncbi.nlm.nih.gov/sra	Aedes	Aedes koreicus	Italy: Unknown	Europe	2019	39770	error	Damiani C, Cappelli A, Comandatore F, Montarsi F, Serrao A, Michelutti A, Bertola M, Mancini MV, Ricci I, Bandi C, Favia G. Wolbachia in Aedes koreicus: Rare Detections and Possible Implications. Insects. 2022.
SRR12964243	https://www.ncbi.nlm.nih.gov/sra	Aedes	Aedes koreicus	Italy: Unknown	Europe	2019	165	error	Damiani C, Cappelli A, Comandatore F, Montarsi F, Serrao A, Michelutti A, Bertola M, Mancini MV, Ricci I, Bandi C, Favia G. Wolbachia in Aedes koreicus: Rare Detections and Possible Implications. Insects. 2022.
SRR12964244	https://www.ncbi.nlm.nih.gov/sra	Aedes	Aedes koreicus	Italy: Unknown	Europe	2019	22872	error	Damiani C, Cappelli A, Comandatore F, Montarsi F, Serrao A, Michelutti A, Bertola M, Mancini MV, Ricci I, Bandi C, Favia G. Wolbachia in Aedes koreicus: Rare Detections and Possible Implications. Insects. 2022.
SRR8455235	https://www.ncbi.nlm.nih.gov/sra	Aedes	Aedes aegypti	Guadeloupe: Unknown	North America	2017	483532	1.21961	Shi C, Beller L, Deboutte W, Yinda KC, Delang L, Vega-Rúa A, Failloux AB, Matthijnssens J. Stable distinct core eukaryotic viromes in different mosquito species from Guadeloupe, using single mosquito viral metagenomics. Microbiome. 2019.
SRR8455236	https://www.ncbi.nlm.nih.gov/sra	Aedes	Aedes aegypti	Guadeloupe: Unknown	North America	2017	2281040	0.181017	Shi C, Beller L, Deboutte W, Yinda KC, Delang L, Vega-Rúa A, Failloux AB, Matthijnssens J. Stable distinct core eukaryotic viromes in different mosquito species from Guadeloupe, using single mosquito viral metagenomics. Microbiome. 2019.
SRR8455237	https://www.ncbi.nlm.nih.gov/sra	Aedes	Aedes aegypti	Guadeloupe: Unknown	North America	2017	694951	2.25277	Shi C, Beller L, Deboutte W, Yinda KC, Delang L, Vega-Rúa A, Failloux AB, Matthijnssens J. Stable distinct core eukaryotic viromes in different mosquito species from Guadeloupe, using single mosquito viral metagenomics. Microbiome. 2019.
SRR8455238	https://www.ncbi.nlm.nih.gov/sra	Aedes	Aedes aegypti	Guadeloupe: Unknown	North America	2017	2337290	1.41892	Shi C, Beller L, Deboutte W, Yinda KC, Delang L, Vega-Rúa A, Failloux AB, Matthijnssens J. Stable distinct core eukaryotic viromes in different mosquito species from Guadeloupe, using single mosquito viral metagenomics. Microbiome. 2019.
SRR8455239	https://www.ncbi.nlm.nih.gov/sra	Aedes	Aedes aegypti	Guadeloupe: Unknown	North America	2017	270119	2.74898	Shi C, Beller L, Deboutte W, Yinda KC, Delang L, Vega-Rúa A, Failloux AB, Matthijnssens J. Stable distinct core eukaryotic viromes in different mosquito species from Guadeloupe, using single mosquito viral metagenomics. Microbiome. 2019.
SRR8455240	https://www.ncbi.nlm.nih.gov/sra	Aedes	Aedes aegypti	Guadeloupe: Unknown	North America	2017	2442124	2.82514	Shi C, Beller L, Deboutte W, Yinda KC, Delang L, Vega-Rúa A, Failloux AB, Matthijnssens J. Stable distinct core eukaryotic viromes in different mosquito species from Guadeloupe, using single mosquito viral metagenomics. Microbiome. 2019.
SRR8455241	https://www.ncbi.nlm.nih.gov/sra	Aedes	Aedes aegypti	Guadeloupe: Unknown	North America	2017	1292007	1.50965	Shi C, Beller L, Deboutte W, Yinda KC, Delang L, Vega-Rúa A, Failloux AB, Matthijnssens J. Stable distinct core eukaryotic viromes in different mosquito species from Guadeloupe, using single mosquito viral metagenomics. Microbiome. 2019.
SRR8455242	https://www.ncbi.nlm.nih.gov/sra	Aedes	Aedes aegypti	Guadeloupe: Unknown	North America	2017	306128	1.84604	Shi C, Beller L, Deboutte W, Yinda KC, Delang L, Vega-Rúa A, Failloux AB, Matthijnssens J. Stable distinct core eukaryotic viromes in different mosquito species from Guadeloupe, using single mosquito viral metagenomics. Microbiome. 2019.
SRR8455243	https://www.ncbi.nlm.nih.gov/sra	Aedes	Aedes aegypti	Guadeloupe: Unknown	North America	2017	853391	2.87643	Shi C, Beller L, Deboutte W, Yinda KC, Delang L, Vega-Rúa A, Failloux AB, Matthijnssens J. Stable distinct core eukaryotic viromes in different mosquito species from Guadeloupe, using single mosquito viral metagenomics. Microbiome. 2019.
SRR8455244	https://www.ncbi.nlm.nih.gov/sra	Aedes	Aedes aegypti	Guadeloupe: Unknown	North America	2017	1151610	1.90318	Shi C, Beller L, Deboutte W, Yinda KC, Delang L, Vega-Rúa A, Failloux AB, Matthijnssens J. Stable distinct core eukaryotic viromes in different mosquito species from Guadeloupe, using single mosquito viral metagenomics. Microbiome. 2019.
SRR8455245	https://www.ncbi.nlm.nih.gov/sra	Culex	Culex quinquefasciatus	Guadeloupe: Unknown	North America	2017	36874	0.637052	Shi C, Beller L, Deboutte W, Yinda KC, Delang L, Vega-Rúa A, Failloux AB, Matthijnssens J. Stable distinct core eukaryotic viromes in different mosquito species from Guadeloupe, using single mosquito viral metagenomics. Microbiome. 2019.
SRR8455246	https://www.ncbi.nlm.nih.gov/sra	Culex	Culex quinquefasciatus	Guadeloupe: Unknown	North America	2017	76400	1.87896	Shi C, Beller L, Deboutte W, Yinda KC, Delang L, Vega-Rúa A, Failloux AB, Matthijnssens J. Stable distinct core eukaryotic viromes in different mosquito species from Guadeloupe, using single mosquito viral metagenomics. Microbiome. 2019.
SRR8455247	https://www.ncbi.nlm.nih.gov/sra	Aedes	Aedes aegypti	Guadeloupe: Unknown	North America	2017	1839676	2.13526	Shi C, Beller L, Deboutte W, Yinda KC, Delang L, Vega-Rúa A, Failloux AB, Matthijnssens J. Stable distinct core eukaryotic viromes in different mosquito species from Guadeloupe, using single mosquito viral metagenomics. Microbiome. 2019.
SRR8455248	https://www.ncbi.nlm.nih.gov/sra	Aedes	Aedes aegypti	Guadeloupe: Unknown	North America	2017	532834	2.3721	Shi C, Beller L, Deboutte W, Yinda KC, Delang L, Vega-Rúa A, Failloux AB, Matthijnssens J. Stable distinct core eukaryotic viromes in different mosquito species from Guadeloupe, using single mosquito viral metagenomics. Microbiome. 2019.
SRR8455249	https://www.ncbi.nlm.nih.gov/sra	Aedes	Aedes aegypti	Guadeloupe: Unknown	North America	2017	1497324	2.19201	Shi C, Beller L, Deboutte W, Yinda KC, Delang L, Vega-Rúa A, Failloux AB, Matthijnssens J. Stable distinct core eukaryotic viromes in different mosquito species from Guadeloupe, using single mosquito viral metagenomics. Microbiome. 2019.
SRR8455250	https://www.ncbi.nlm.nih.gov/sra	Aedes	Aedes aegypti	Guadeloupe: Unknown	North America	2017	145736	1.36132	Shi C, Beller L, Deboutte W, Yinda KC, Delang L, Vega-Rúa A, Failloux AB, Matthijnssens J. Stable distinct core eukaryotic viromes in different mosquito species from Guadeloupe, using single mosquito viral metagenomics. Microbiome. 2019.
SRR8455251	https://www.ncbi.nlm.nih.gov/sra	Aedes	Aedes aegypti	Guadeloupe: Unknown	North America	2017	364055	1.93501	Shi C, Beller L, Deboutte W, Yinda KC, Delang L, Vega-Rúa A, Failloux AB, Matthijnssens J. Stable distinct core eukaryotic viromes in different mosquito species from Guadeloupe, using single mosquito viral metagenomics. Microbiome. 2019.
SRR8455252	https://www.ncbi.nlm.nih.gov/sra	Aedes	Aedes aegypti	Guadeloupe: Unknown	North America	2017	669401	2.32127	Shi C, Beller L, Deboutte W, Yinda KC, Delang L, Vega-Rúa A, Failloux AB, Matthijnssens J. Stable distinct core eukaryotic viromes in different mosquito species from Guadeloupe, using single mosquito viral metagenomics. Microbiome. 2019.
SRR8455253	https://www.ncbi.nlm.nih.gov/sra	Aedes	Aedes aegypti	Guadeloupe: Unknown	North America	2017	642209	2.17968	Shi C, Beller L, Deboutte W, Yinda KC, Delang L, Vega-Rúa A, Failloux AB, Matthijnssens J. Stable distinct core eukaryotic viromes in different mosquito species from Guadeloupe, using single mosquito viral metagenomics. Microbiome. 2019.
SRR8455254	https://www.ncbi.nlm.nih.gov/sra	Aedes	Aedes aegypti	Guadeloupe: Unknown	North America	2017	325070	1.49959	Shi C, Beller L, Deboutte W, Yinda KC, Delang L, Vega-Rúa A, Failloux AB, Matthijnssens J. Stable distinct core eukaryotic viromes in different mosquito species from Guadeloupe, using single mosquito viral metagenomics. Microbiome. 2019.
SRR8455255	https://www.ncbi.nlm.nih.gov/sra	Aedes	Aedes aegypti	Guadeloupe: Unknown	North America	2017	766496	2.34088	Shi C, Beller L, Deboutte W, Yinda KC, Delang L, Vega-Rúa A, Failloux AB, Matthijnssens J. Stable distinct core eukaryotic viromes in different mosquito species from Guadeloupe, using single mosquito viral metagenomics. Microbiome. 2019.
SRR8455256	https://www.ncbi.nlm.nih.gov/sra	Aedes	Aedes aegypti	Guadeloupe: Unknown	North America	2017	430068	1.23083	Shi C, Beller L, Deboutte W, Yinda KC, Delang L, Vega-Rúa A, Failloux AB, Matthijnssens J. Stable distinct core eukaryotic viromes in different mosquito species from Guadeloupe, using single mosquito viral metagenomics. Microbiome. 2019.
SRR8455257	https://www.ncbi.nlm.nih.gov/sra	Aedes	Aedes aegypti	Guadeloupe: Unknown	North America	2017	1194393	2.08409	Shi C, Beller L, Deboutte W, Yinda KC, Delang L, Vega-Rúa A, Failloux AB, Matthijnssens J. Stable distinct core eukaryotic viromes in different mosquito species from Guadeloupe, using single mosquito viral metagenomics. Microbiome. 2019.
SRR8455258	https://www.ncbi.nlm.nih.gov/sra	Aedes	Aedes aegypti	Guadeloupe: Unknown	North America	2017	974625	1.62421	Shi C, Beller L, Deboutte W, Yinda KC, Delang L, Vega-Rúa A, Failloux AB, Matthijnssens J. Stable distinct core eukaryotic viromes in different mosquito species from Guadeloupe, using single mosquito viral metagenomics. Microbiome. 2019.
SRR8455259	https://www.ncbi.nlm.nih.gov/sra	Aedes	Aedes aegypti	Guadeloupe: Unknown	North America	2017	628381	2.58019	Shi C, Beller L, Deboutte W, Yinda KC, Delang L, Vega-Rúa A, Failloux AB, Matthijnssens J. Stable distinct core eukaryotic viromes in different mosquito species from Guadeloupe, using single mosquito viral metagenomics. Microbiome. 2019.
SRR8455260	https://www.ncbi.nlm.nih.gov/sra	Aedes	Aedes aegypti	Guadeloupe: Unknown	North America	2017	1052188	1.8886	Shi C, Beller L, Deboutte W, Yinda KC, Delang L, Vega-Rúa A, Failloux AB, Matthijnssens J. Stable distinct core eukaryotic viromes in different mosquito species from Guadeloupe, using single mosquito viral metagenomics. Microbiome. 2019.
SRR8455261	https://www.ncbi.nlm.nih.gov/sra	Culex	Culex quinquefasciatus	Guadeloupe: Unknown	North America	2017	949313	0.802573	Shi C, Beller L, Deboutte W, Yinda KC, Delang L, Vega-Rúa A, Failloux AB, Matthijnssens J. Stable distinct core eukaryotic viromes in different mosquito species from Guadeloupe, using single mosquito viral metagenomics. Microbiome. 2019.
SRR8455262	https://www.ncbi.nlm.nih.gov/sra	Culex	Culex quinquefasciatus	Guadeloupe: Unknown	North America	2017	36179	1.5701	Shi C, Beller L, Deboutte W, Yinda KC, Delang L, Vega-Rúa A, Failloux AB, Matthijnssens J. Stable distinct core eukaryotic viromes in different mosquito species from Guadeloupe, using single mosquito viral metagenomics. Microbiome. 2019.
SRR8455263	https://www.ncbi.nlm.nih.gov/sra	Aedes	Aedes aegypti	Guadeloupe: Unknown	North America	2017	1136088	2.28522	Shi C, Beller L, Deboutte W, Yinda KC, Delang L, Vega-Rúa A, Failloux AB, Matthijnssens J. Stable distinct core eukaryotic viromes in different mosquito species from Guadeloupe, using single mosquito viral metagenomics. Microbiome. 2019.
SRR8455264	https://www.ncbi.nlm.nih.gov/sra	Aedes	Aedes aegypti	Guadeloupe: Unknown	North America	2017	618879	2.16048	Shi C, Beller L, Deboutte W, Yinda KC, Delang L, Vega-Rúa A, Failloux AB, Matthijnssens J. Stable distinct core eukaryotic viromes in different mosquito species from Guadeloupe, using single mosquito viral metagenomics. Microbiome. 2019.
SRR8455265	https://www.ncbi.nlm.nih.gov/sra	Culex	Culex quinquefasciatus	Guadeloupe: Unknown	North America	2017	109466	0.048412	Shi C, Beller L, Deboutte W, Yinda KC, Delang L, Vega-Rúa A, Failloux AB, Matthijnssens J. Stable distinct core eukaryotic viromes in different mosquito species from Guadeloupe, using single mosquito viral metagenomics. Microbiome. 2019.
SRR8455266	https://www.ncbi.nlm.nih.gov/sra	Culex	Culex quinquefasciatus	Guadeloupe: Unknown	North America	2017	17103	0.0338138	Shi C, Beller L, Deboutte W, Yinda KC, Delang L, Vega-Rúa A, Failloux AB, Matthijnssens J. Stable distinct core eukaryotic viromes in different mosquito species from Guadeloupe, using single mosquito viral metagenomics. Microbiome. 2019.
SRR8455267	https://www.ncbi.nlm.nih.gov/sra	Culex	Culex quinquefasciatus	Guadeloupe: Unknown	North America	2017	135287	0.681817	Shi C, Beller L, Deboutte W, Yinda KC, Delang L, Vega-Rúa A, Failloux AB, Matthijnssens J. Stable distinct core eukaryotic viromes in different mosquito species from Guadeloupe, using single mosquito viral metagenomics. Microbiome. 2019.
SRR8455268	https://www.ncbi.nlm.nih.gov/sra	Culex	Culex quinquefasciatus	Guadeloupe: Unknown	North America	2017	123024	0.690231	Shi C, Beller L, Deboutte W, Yinda KC, Delang L, Vega-Rúa A, Failloux AB, Matthijnssens J. Stable distinct core eukaryotic viromes in different mosquito species from Guadeloupe, using single mosquito viral metagenomics. Microbiome. 2019.
SRR8455269	https://www.ncbi.nlm.nih.gov/sra	Culex	Culex quinquefasciatus	Guadeloupe: Unknown	North America	2017	83823	0.929813	Shi C, Beller L, Deboutte W, Yinda KC, Delang L, Vega-Rúa A, Failloux AB, Matthijnssens J. Stable distinct core eukaryotic viromes in different mosquito species from Guadeloupe, using single mosquito viral metagenomics. Microbiome. 2019.
SRR8455270	https://www.ncbi.nlm.nih.gov/sra	Culex	Culex quinquefasciatus	Guadeloupe: Unknown	North America	2017	71293	0.596564	Shi C, Beller L, Deboutte W, Yinda KC, Delang L, Vega-Rúa A, Failloux AB, Matthijnssens J. Stable distinct core eukaryotic viromes in different mosquito species from Guadeloupe, using single mosquito viral metagenomics. Microbiome. 2019.
SRR8455271	https://www.ncbi.nlm.nih.gov/sra	Culex	Culex quinquefasciatus	Guadeloupe: Unknown	North America	2017	332110	0.436882	Shi C, Beller L, Deboutte W, Yinda KC, Delang L, Vega-Rúa A, Failloux AB, Matthijnssens J. Stable distinct core eukaryotic viromes in different mosquito species from Guadeloupe, using single mosquito viral metagenomics. Microbiome. 2019.
SRR8455272	https://www.ncbi.nlm.nih.gov/sra	Culex	Culex quinquefasciatus	Guadeloupe: Unknown	North America	2017	176842	0.107674	Shi C, Beller L, Deboutte W, Yinda KC, Delang L, Vega-Rúa A, Failloux AB, Matthijnssens J. Stable distinct core eukaryotic viromes in different mosquito species from Guadeloupe, using single mosquito viral metagenomics. Microbiome. 2019.
SRR8455273	https://www.ncbi.nlm.nih.gov/sra	Culex	Culex quinquefasciatus	Guadeloupe: Unknown	North America	2017	97440	1.94302	Shi C, Beller L, Deboutte W, Yinda KC, Delang L, Vega-Rúa A, Failloux AB, Matthijnssens J. Stable distinct core eukaryotic viromes in different mosquito species from Guadeloupe, using single mosquito viral metagenomics. Microbiome. 2019.
SRR8455274	https://www.ncbi.nlm.nih.gov/sra	Culex	Culex quinquefasciatus	Guadeloupe: Unknown	North America	2017	61483	1.65247	Shi C, Beller L, Deboutte W, Yinda KC, Delang L, Vega-Rúa A, Failloux AB, Matthijnssens J. Stable distinct core eukaryotic viromes in different mosquito species from Guadeloupe, using single mosquito viral metagenomics. Microbiome. 2019.
